# Supplementary material for: Maternal immune response and placental antibody transfer after COVID-19 vaccination across trimester and platforms
Source: Nat Commun. 2022 Jun 28;13:3571. doi: 10.1038/s41467-022-31169-8 (PMC9239994; doi:10.1038/s41467-022-31169-8)
Supplement: Supplementary file 3 — Dataset 1 [file 41467_2022_31169_MOESM3_ESM.xlsx]

## Sheet: Sheet1
clean ID	sample type	trimester	vaccine	ADCP_Spike	ADNP_Spike	ADCD_Spike	MIP1b_Spike	CD107a_Spike	IFNg_Spike	IgG2_RBD	IgG2_DeltaSpike	IgG2_EBOV	IgG2_Influenza HA	IgG2_B.1.351Spike	IgG2_B.1.1.7Spike	IgG2_Spike	IgG2_S1	IgG2_S2	IgG2_P1Spike	IgG3_RBD	IgG3_DeltaSpike	IgG3_EBOV	IgG3_Influenza HA	IgG3_B.1.351Spike	IgG3_B.1.1.7Spike	IgG3_Spike	IgG3_S1	IgG3_S2	IgG3_P1Spike	IgA_RBD	IgA_DeltaSpike	IgA_EBOV	IgA_Influenza HA	IgA_B.1.351Spike	IgA_B.1.1.7Spike	IgA_Spike	IgA_S1	IgA_S2	IgA_P1Spike	IgM_RBD	IgM_DeltaSpike	IgM_EBOV	IgM_Influenza HA	IgM_B.1.351Spike	IgM_B.1.1.7Spike	IgM_Spike	IgM_S1	IgM_S2	IgM_P1Spike
1	M	2nd	Pfizer	1756.57	147.154	327481	12.3376	6.33124	6.54854	5340	5556.25	1966.25	2489.5	6009	3743	6048.5	13080	3788	5783.75	19674.5	67230.5	2297.75	2325.25	28864.2	29074.2	47369.5	2724.5	13209.2	35220.5	22301.5	26332.5	2764	6826.5	12042	9969.75	31556.8	38659.5	12321.5	14546.5	17742.8	24977.5	34498.8	11206	11959	4709.25	19244	6862.75	33478	14562
2	CB	2nd	Moderna	3215.27	564.355	352145	16.0874	10.8412	11.9637	27025.2	19418.5	2273.5	3185.25	27760	10856.8	27044.5	5141	8500.5	21098.2	68943.2	170237	2147.5	2275.5	123655	73837.5	125997	2692	48219	149364	2549	2220	1975.5	2309.5	1998	2046.5	2149.75	2356	1861.5	3098.75	2681.25	2429.75	2135.25	2137.5	2244	2486.5	2120.5	2500.25	2915.5	3302.5
2	M	2nd	Moderna	2427.9	246.6	473757	13.934	8.32359	9.1168	11656	8612.5	2207.25	2861	13402.8	6328.5	18148.2	3822	6880.25	8887.25	41246	122891	2210.25	2355.5	71427	50370.2	106643	2699	27388	94935.2	8147	23209	2258.25	2904	18833.2	9839.25	25076.2	4702	5901	22565	44437.2	126624	74237	7728	53501.2	24010.5	145774	7792	36327	116685
3	CB	2nd	Pfizer	1000	251.862	329794	4.7025	1.73524	1.65083	12618	7245.5	2154.25	2884.75	14957	6552.25	12600	2940.25	6156.25	11236.8	28941	45878.8	2198.5	2307.25	26480	23669	39260	4298	7779.25	30458.2	2415.25	2154	1835.5	2214.75	2006.75	2019.75	2079	2425.75	1920	2885.5	3412.5	4122.25	3020.25	2418.5	2735	4976	2639	3044.25	3830.75	3985.75
3	M	2nd	Pfizer	1000	508.059	303245	12.4332	7.48347	8.08353	4047	3513	2210.25	2643	4651.5	3151.5	3942	2742	5395.75	4307.75	10183.5	13139.5	2158	2171.25	8795	7813	12193.2	3586.5	4505	9779	10299.8	18969.2	4046.25	4195.25	11322.8	10080.8	21388.8	36281.5	12297.5	13285	45747.2	63366.5	84431.5	9456.5	19117.5	8706.5	28630.2	26441.2	67358.5	17905.2
4	M	2nd	Moderna	3508.81	1178.23	430215	27.0273	18.8273	19.9645	11791.2	15048	2144	2680.5	16558	8755.5	18139.5	3018.25	12608.8	16144	5028	27103.5	2031	2147.25	17255.2	11335.5	18626.2	2630.25	25000.2	19651.5	16362.2	21603.2	2392	4267.5	20919	10864.2	29668.5	17828.5	53962.5	24974.5	33818	43372.5	104174	15202	16952.2	17130.5	37207.8	16278.8	119738	21440.5
4	CB	2nd	Moderna	4144.21	1223.89	430322	33.5402	26.416	28.2889	26082	17436.2	2053	2651.75	26112.5	14247.5	21969.5	3022	13880	21976.5	4574.25	20261.8	2143.25	2499.75	13799.2	8650.75	13214	2545	25095.2	14855	2503.5	2207.75	1823.75	2473.25	2039.5	1988.75	2140.5	2448	1947.5	2932	2491.25	2558.5	2232.75	2245.5	2296.25	2279.75	2370.75	2538	2497.25	3289
4	M	2nd	Moderna	1857.91	251.593	381142	18.8318	13.8773	14.8571	4378.5	4510.75	2159.75	2545	7159.5	3839	5235.25	3000.25	7947.5	5400.75	3107.75	6347.25	2081.25	2467.25	4558.5	3443.75	5510.25	2796.75	7881.5	5865	7307.5	10897	2189	3512.25	9959.75	4333.25	18446	11876.5	28525.5	12523.2	40290	42493.8	85756.5	11175.2	8801.75	13058	22061.2	13552	110658	8613.75
5	M	2nd	Moderna	2196.59	263.723	296730	18.1296	9.25675	11.2204	9415.5	11729.2	2005	3064	13644	5796	17368	4911.75	2646.25	10795.5	57352	139213	2210	12545.8	59778	54694	111115	2983.5	20249	81494.8	8922	11163	1811.5	5423.25	8595.5	8414.5	14519.5	3616	3821.5	10563.5	51774.2	49247	55502	10044.5	17554.2	12402.5	36404.8	10999	49956.8	29952
5	CB	2nd	Moderna	2475.27	333.987	355933	24.7016	16.5877	18.7536	13018	12852.5	1911	3494.25	16798.8	7243.75	20306.2	6718	2950.5	11727.5	29211.8	78222.5	2237.75	21782	36154.8	30667.5	49681.5	3062.75	25588.5	40291.5	2524.25	2152	1895.25	2143.25	2287.5	2055	2058.5	2498.5	2087.25	2892.5	3463	3228.5	2665.25	2142.75	2361.75	2516.25	2344	2534	3233	3181
5	M	2nd	Moderna	1908.3	240.988	371272	17.1126	9.71592	10.7477	8049	12460	2017.5	3106.25	12700.5	6953.25	25987	4387.5	2687.5	9112.5	17618.5	46975.8	2240	18236.5	18081.8	15563	33973	2868	15967.2	28601.2	4287.75	5394.5	2040	5855.5	4445.75	4498	7833	3847	3362.5	5557.5	122422	93354.2	111379	23050.5	19151.2	12860	37095	27977.8	88542	25216
6	CB	2nd	Moderna	3266.8	162.504	529917	18.6521	9.95001	10.6095	11624	9071.5	2142	2410.5	9381.75	4383.25	12216.8	2818	2647.5	7735.5	29543	60301.2	1952	2295	39768	28563.5	53661.5	2560.75	83931.5	36733.5	2406.5	2332	1809.75	2338	2256	2179	2159.5	2324.25	2098	3219.5	2557.5	2513	2268.5	2224.5	2361.5	2216.25	2322	2744.5	2642.5	2998.75
6	M	2nd	Moderna	2501.08	606.741	325808	21.6529	8.2874	8.35676	30272.5	22528.5	2147.75	2762.25	27286	12410.5	25535.5	3054	3483.75	21615	42306.2	115218	1974	2261.75	75472.5	68581.8	78300	2588.25	447486	61443.5	13484.5	38379	3418.25	3212	22865	14358.5	30420.5	82014.2	15125.2	24463	33527.2	101278	249065	28967.2	22005	18636.8	47030.2	12093.5	227071	33381.5
7	M	2nd	Moderna	649.126	151.502	108566	8.74625	2.28592	2.45964	3297.5	20001	2021	3753.25	35873.5	6566.25	21790.5	2882.75	3184	20543.2	12552.5	17915	1984	2792.5	10770.5	12228.2	25731	2627	5419.25	13186.8	22234.2	13126.8	4631.5	6534.5	6163.25	6815	13247	7300.25	12433	7608.75	381746	767333	194599	343853	555756	67477.8	762116	18771	113075	622492
7	CB	2nd	Moderna	2315.99	375.443	322273	20.3	13.5215	15.1957	15550.5	6505.25	2227.5	2826.25	11583.2	6858.75	10567	2945.25	5819.5	8153.25	33037.5	99556.8	2137.75	2296.5	42998.5	39731.2	67937.2	2534.5	17741	57725	2379.75	2365	1958.25	2334.5	2078.5	2120.5	2266.5	2339.75	1951	2969	2772	2703	2019	2272.75	2256	2109.5	2259.75	2450.5	2304	2963.5
7	M	2nd	Moderna	1556.21	76.1123	328971	16.2094	10.0864	11.5997	6001	3080.5	2188	3033.25	4573.5	3443.25	3944.75	2793.75	5270.5	3931.25	16035.2	47065.8	2035.25	2449	26731	15482	38058	2585	14638.2	25110	7454.25	22615.5	2133	9231.25	20694.5	10654.2	23303.5	6102.25	8687.5	21467	56829	427756	79712.8	7984	11369	13049	72733.5	5688	66465.5	14853.2
8	M	2nd	Pfizer	1846.88	318.238	360063	20.8216	9.4541	9.36559	8470.25	10254.2	2127.5	3582.5	13714	5500	11388.2	3135.5	3212	9832.25	52691	90883.5	2156	2776.25	64577	57204.2	94663.2	3397	22165.5	71915.8	12111.8	31950.5	3425.5	31642	19913	12359	27520.2	24532.2	14841.2	23911.5	14201.2	25119	13211.5	24119.5	15755.5	14476.5	19005	5311.75	24447	18054.5
8	CB	2nd	Pfizer	2425.08	233.211	322321	25.0436	18.3726	19.181	7608	4576.5	2138.5	3577.5	6923.75	4053.5	6929	2770.25	2237.5	6999.75	26698.2	51488.5	2150.5	3197.75	31730	27903.2	47636.2	4410	15377.8	33963.8	2349.25	2302.5	1788.25	2238.25	1974.25	2078.75	2093	2458.5	1997.75	2768.25	3094.75	3361	2103.5	2477	2700.5	2589	3382.25	2678.75	3237	3765.25
8	M	2nd	Pfizer	1275.54	114.145	221449	15.1906	9.02282	9.4568	4166.5	3310	2017	2883.75	4049.75	3039.75	4077.5	3019.25	2499.75	3832	10639.2	22096	2096	2761.25	11895	9767.5	19212	3854.75	8898	13296	7379.5	18747.5	3194	30695	8328.75	5257	12856.8	24608.8	11203	9473.75	13082.5	20314.2	11701.5	21224.5	7434.25	4001.5	14338.5	4862.25	15908	10826.5
9	M	2nd	Pfizer	2776.37	783.386	322682	26.0944	13.5163	13.7619	7422	9881	2438.75	3128.75	15239.8	6141.5	8077	2852.25	3275.75	11109.5	79619	273112	2009.25	2379	189892	126470	198485	2739.5	53548	182800	20894.2	37597.2	6084.25	5738.25	32191.2	19776.2	30857.5	13271.5	55506.2	34259.2	31566	131099	460115	17908.5	64960.2	33467.5	51737.5	14891.5	302642	86810.8
9	CB	2nd	Pfizer	2099.77	358.582	311994	9.39633	2.69773	3.86349	8368	4263.75	2030	3280.25	6787.25	3981	5901.5	2760.75	2788.25	5392.75	16394	56397	1971.5	2450.25	30099	20129	44833.2	2557.25	11602.2	31668.5	2507.5	2233.5	1785.25	2328.75	2039.75	2089.75	2100.25	2448.5	1913.75	3092.75	3079	2748.25	2329.25	2460	2390	2285.5	2287.25	2727	2465.5	3252.75
9	M	2nd	Pfizer	1274.99	146.065	242681	7.91378	1.44855	2.65031	4203.25	3191.25	2340	3607.25	5234.75	2884	4219.25	2733.75	2437	4375.25	13238.5	59098.2	1949	2259.5	38893.5	23610	56413.2	2784.75	15217	33652.5	7751.25	9978	6487.75	5705	5044.5	4108.5	8741	12130	24997	6417.5	27853	254189	532446	24508.8	13424.5	9067.75	24670.5	15771.5	365607	14674
10	CB	2nd	Moderna	3996.4	1294.45	347153	34.8615	27.3427	28.277	18805.5	12215.2	2720.75	2847.5	21950.5	13705.5	19405	3799	9701	18074.5	65068.8	242948	2642.5	2391.75	151966	103638	161123	3270.5	127690	142265	2623.25	2325.5	1915.25	2297	2024.75	2065.25	2042	2457	1858.5	3036.5	2701.5	2523.25	2293.25	2360	2037.5	2185.25	2176	2774.5	3167.25	3210.5
10	M	2nd	Moderna	2475.35	478.176	505173	32.2137	25.9007	26.8023	7284	6348.75	2942	2547	11790	7801.5	10542.8	3128	7209	9195	34122	115293	2432.75	2330.25	66163	45272.5	108571	2954.5	70500.2	79422.8	13664	26331	4325.5	10921.8	26401.8	18545.8	27977.5	45332.8	42157.5	28982	61497.2	74033.2	99831.2	6753.75	33396.2	41378.5	123750	13897.2	69683	79844.2
11	M	2nd	Pfizer	5447.13	1856.63	335857	26.4388	18.1497	19.8626	10477.8	21795.5	1875	2513.25	27609	12498.2	21181.2	7833.5	6480	21869.2	106474	432660	2222.25	2776.5	306968	194631	297890	5925.5	115116	316212	26068.8	35606.8	2652.75	26881	36526.5	30897.8	36774	11908.8	14431.8	38152.5	150444	164616	17165.8	8127.25	75791.2	136600	128928	5708.75	23027.5	58559.2
11	CB	2nd	Pfizer	3393.9	898.592	234061	19.8289	9.10128	9.95804	9122	16629.5	2060.5	2603	26042.8	9868.75	11071.8	7571	4017.25	19503.2	37283.5	187162	2030.75	2623	128156	71136.8	88279	4716.5	34513	121133	2366.25	2130.25	1972.25	2321	2115	2010	2132.5	2419.5	1963.25	2776	2458.5	2162.25	1977	2147.5	1998.25	2117	2193.75	2383.25	2384.5	2954
11	M	2nd	Pfizer	2550.88	515.955	379895	23.4942	12.6268	13.7853	11127.5	22840.2	2070	2472.25	25361.5	8499	21663	4945.25	3512.5	21349.2	70031.2	261349	2045.5	3004.75	167964	98154	190441	5742.75	50066	164526	20251.8	22621.8	2864.25	25509	20986.5	16378	25312	13127.8	9312.5	23620.5	66063.2	66487.5	12946.5	5707.5	26106.2	50107.8	61849.5	5225.75	18722.8	24216
12	M	2nd	Moderna	3143.42	857.17	338277	23.1637	14.7975	14.5673	13820.2	16772.2	1890.5	2511.25	18882.8	11311.8	20062.2	4396	3992	16620.5	70280.5	257116	2031.5	2413.75	155321	114632	186582	2983	71532	188985	22557	47371	2834	10803.2	27550.5	20165.2	43059.5	6358	23587.8	36374.2	13241.8	41774.2	11780.2	3810	29928.5	11916.2	29721.2	5977.25	18810.8	31650.8
13	M	1st	Moderna	1690.29	428.876	484980	18.4915	12.5232	14.4803	4761	4916	2012.5	2399	7566.5	4058.5	6424	2932.75	2546.5	6614	10726	52658.5	2115.75	2378.5	25340.8	17663	41966.5	2617.75	20370.2	32228.5	5666	10995.2	2503	12730.2	9384.25	5364.25	13885.2	7801.25	4607.25	11778	5639	5174	4392.25	4410.25	2978.25	2194	3521.5	3707.75	5777.5	4077
14	CB	2nd	Moderna	2446.42	232.696	305129	16.4098	10.3855	12.1872	21230	8768	2186	3027	12753.8	9847.25	16969	3018.5	2396.75	16079	6142.25	23646.5	1919	2567	16768.5	19008.2	25170.5	2577.75	6124.25	18299	2595.5	2220.5	1895.5	2345.75	1983.75	2124.75	2162.5	2279.25	1980.25	2850	2349.25	2525	2161.5	2244.5	2139.75	2218.5	2237.25	2585.5	2672	2907.5
14	M	2nd	Moderna	1423.98	165.256	231813	13.4235	7.39693	8.92005	9284.75	4836	2078.25	2874	5987.5	4992.5	7465.25	2907	2134.25	6089.5	3939	16317.5	1990.5	2494.5	8635.75	8444	14495.5	2462.5	4756	11426.2	23720.2	47825.5	3695.5	17326	19589.5	17659.5	48672.5	22139	19928.8	32119.5	15753	38252.2	40499.5	6668.5	10433.5	5832.25	17976.8	10812.5	52438	11691.2
15	CB	1st	Moderna	3041.51	306.24	434543	18.5411	12.4376	13.5171	22807.2	14637.5	2066.25	2661.75	14706.8	10356	26270.5	2816	2713.5	17199.8	46438.5	36993.8	2150.5	2902	24408.8	25151.2	69841	2539.75	27937.8	27211.2	9409.5	8008.75	2121.5	3453	4472.5	4566	8264	3039.25	3427	5167.25	10942.5	11393	20273	7391.5	5929	5531	14652.5	5414.5	13886.2	9725.5
15	M	1st	Moderna	1601.93	434.685	432723	14.8153	9.47532	9.96866	22259.8	14288	2058.5	2561.5	15337.5	11115.2	32510	2861.5	2889.25	14388.2	33801	31438	2032	2973.75	20205.5	21928.8	60372.2	2611.25	35751.5	23997	81813.2	57976.5	2796.5	13468.5	32800	33951.5	75198.8	10079	17675.2	31768.5	70926.5	84268.5	329642	103082	29562.5	30430.8	113953	24180.5	145418	63035.5
16	M	2nd	Moderna	1811.72	241.503	337944	14.4485	5.99822	6.44132	10244.2	10972	1912.5	2341.25	12686.8	4561.5	21498	2546.5	3829.5	11285.2	15400.2	32701.5	1794.25	3279.75	17137.8	14877	29596.5	2342.5	8257	19867	31440.5	86770.2	4034.5	10984	67258	32495.8	119616	117542	30133	96762.2	67361.5	72820	92803	33096.8	22937	13128	62082.5	6903.5	82976.2	29347
17	M	1st	Pfizer	2555.86	321.917	538929	20.2163	15.45	16.6584	16585.8	7974	2327.25	2606.5	9791.25	5794	12571.2	2876.75	8045	8471.5	29197.5	74427	2150	3032.75	42033.8	32814	63775.2	2529	19903.8	46513	7738.25	8406.5	6685	2798.5	6633	4826.75	12424.8	4649.5	13491	9361	17763.5	21980	16857.5	4823.5	27516.5	8579	22805.8	5537.25	37288.2	11154.8
18	CB	2nd	Moderna	3072.54	551.466	366927	24.0139	15.8976	18.3232	10536.5	7732.5	2136.25	4708	12246	5500.25	12766	2966	6996.75	10136	57041.2	102536	2192.25	2387.75	64854.2	58640.2	84278.5	2541	28213.5	57869.5	2943.5	2358.5	2057.25	2349.5	2162	2197.75	2294.25	2534.75	2101.25	3345.5	2680	2356.5	2131	2185.25	2121.25	2266	2236	2535.25	4585	3013.5
18	M	2nd	Moderna	1550.41	195.936	280800	17.1487	9.17562	10.6269	4523	3791	1969.5	3844.5	5440	3611.5	5310	2708.25	6151.75	4815	32434.5	80837	2129.5	2530.75	47969	41043.8	75257.8	2412	21024.2	48603.2	8506	11991.8	3032	66913.5	6020	5350.25	13984.2	3250	7744.75	7396	10091	26766.2	38328.8	5011.75	3054.5	3194.5	4632.25	5993	16893.8	4063.5
19	M	3rd	Moderna	4591.31	874.652	353238	29.0754	19.4373	19.8941	29110.5	35611.5	1920.25	4127.75	41021.8	15235.5	38435.5	3405.25	2535.25	35610.5	150606	398970	2091.25	3904	305638	173794	328455	2588.25	57817.5	296062	61285	121276	3940.25	9756.5	125787	67783	115307	8799	24502.8	143644	39205.2	63142.2	34698.2	20853	30805.8	24900	45134	8083.25	66090.5	45488
20	M	1st	Pfizer	1993.22	273.602	312746	25.5645	15.3429	17.6597	5392	6208	1877.25	5010.25	10575	3982.5	7178.5	3080.75	5542.5	8373.5	85098	185668	1930.25	3166.75	201012	137360	201268	2614	22769	220460	5041.5	22438.8	2496.5	8214	11056.5	6124	11859.5	4377	8598	12229	68098.2	215486	93406.5	23856.5	126606	27095.8	187336	15529.2	66317.8	179115
21	CB	2nd	Moderna	2548.49	327.781	310898	17.8422	13.0917	14.0511	24633.5	12686.8	2074.5	2821.5	12849.5	12514	23699	2987.5	4562.25	14730.8	35983.5	48802	1957.25	2290.25	38962.2	32741.8	58517	3072.5	16309.2	38382.8	2528.25	2305	1964.5	2314.5	2032.5	2112.75	2124.5	2517.5	1961	2970	2914	2734.5	2603.25	2239.5	2404.5	2367	2278	2795	3362.5	3208
21	M	2nd	Moderna	1411.96	234.758	197324	9.15085	4.11025	5.12793	7254	5012.25	2054.5	2428	5366	4873	8702	2693.5	2955.5	4819	9826.75	12354.8	2148.25	2348.5	7883.25	8923	13745	4824	5791.5	10308.2	15726.8	17693.5	2805.75	3331	7974.25	7942.25	17916.5	9238.5	15795	9473.5	45700	40057	23176.8	5265.75	16981.5	9261.25	28217.8	16394.5	49060.2	24348
22	M	2nd	Moderna	1519.08	210.109	244662	12.1445	5.0393	5.15143	6483	12241.5	2143.5	2704	11266.5	4951.5	17276.5	2853.25	6496.75	8477.25	26767.2	40445.8	1890	2225	22667	26735	43677.5	2665.5	9285.75	25951.2	29748.5	40490	2498	3218	29359	18010	56961.2	5146.5	9574.25	39232.5	23437.5	211242	16362.2	6005	131960	28956.2	189019	10947	17933.5	157162
22	CB	2nd	Moderna	1577.1	105.369	199269	18.2041	10.3368	10.684	4826.75	8234.75	2138.5	2585	8795.75	3838.25	10599	3018.75	4615.5	6588.5	15663	28941.5	2105.75	2237.25	14626.5	15398.5	26916.8	2475	5412.25	18681.5	2472	2221.5	1942.5	2108.5	2301.75	2009.5	2217.5	2477.75	2032.5	2846.75	3018.5	3029	2491.5	2333.75	2537	2579.75	2383.75	2600.5	3306.25	3326.75
22	M	2nd	Moderna	1167.08	94.0475	170030	15.5157	7.53817	8.91576	3647.5	7710.75	1982	2364	7772.25	3600	9993	2829	5477.5	6094.75	7971.75	16668.5	1920.5	2191.25	8624	7787.5	13979.8	2689.5	4289.75	9722.5	23856.8	34841.8	2548.25	3310.25	27286	13437	56135	5168.25	8010.75	35085.5	18125	137044	14493.2	5397	93923	13417	128799	10894.2	12962.5	115695
23	M	2nd	Moderna	3147.57	311.469	580359	14.7882	10.4223	12.015	23376	7725.75	2071	2520.25	12027	8356.5	20194.2	2648.5	9569.25	10296.5	13223.2	40614.2	2018	2318.75	41806.2	21707	55537.2	2599	17585.5	48178.8	20268.8	21332	2363	5613	13182	12973.8	27855	14108	7126.5	16323	54559	120480	51570.8	9919	99491	33250.5	156363	9136	45512.2	105078
23	CB	2nd	Moderna	3053.2	1560.54	347581	33.5322	24.6195	27.8004	49582.2	21929	2225.25	2474	27594	15545.5	38606	2770.5	12927	26849	21129.2	102142	2114	2438.5	83236.5	45655	62845.2	3040	40513.8	86389	2445.5	2175	1923.75	2268.5	2176.5	1959.25	2025.75	2557.5	1854.5	2979.75	2838.75	2440.5	2151.75	2372.25	2331	2060.25	2204.75	2561.25	2736.5	3005
23	M	2nd	Moderna	1919.38	321.834	460916	6.42827	1.60419	2.10304	27356	8933	2144.5	2709	12779.5	9763.25	24816.5	2498.75	10129.8	11317.5	17252.5	63937.8	2151	2412.5	70268.8	31010	74085	3225.5	30375.8	74707.8	30485	30411	2730	7938.25	24172.5	18900.8	40480	24836.2	13565.2	27119.5	140062	214897	82971	15496.8	175398	114725	341633	12168	79358.8	232998
24	M	1st	Pfizer	5100.55	1370.42	456099	34.0221	24.9986	25.4636	10836.5	18166.8	2486.25	3186.75	22932.5	9553.25	16814	4527.25	12709	19627.8	28776	76484.2	1947.25	2300.25	65397.5	47502.5	68824.2	2426.25	14741.5	70942	6306.25	23649.5	2788	19520.5	21602.2	15334	22170	33613	8997.5	23612.2	24455	34194.2	54193.2	5191.25	17224.5	13660	37910.2	6701.75	24934	30029.2
25	M	1st	Moderna	3952.36	865.832	447366	20.4545	14.0248	14.6942	11318.5	21317.5	2509	2593.75	23772.5	8735	24038.5	2593	3779.5	18352.2	15016.5	109655	1923.75	2223.5	51336.5	27058	79854.5	2441.5	16635	66028	10778.5	36867	2441.25	14780	19345.8	18785.2	29224.8	12552	49484	20610	79306.8	62493.8	65993	19261	20468.5	15726	73491	11181.2	50188.5	44243.2
26	M	1st	Moderna	5218.13	1221.04	459676	32.7538	24.7724	26.6497	11791	24418.2	1933.25	2511	24728.2	11215	27195.8	3171	6833.25	24070.8	44595.2	157306	2004.5	2680.75	92750.5	71830	111838	2787.5	77037.5	86227.2	26157.2	110229	8528	8113.75	96659.5	32165	50112.8	72134.8	43866.5	54682	13394.2	19160.5	401123	11488	8271	10036	13877.5	12701	352506	11050
27	M	3rd	Moderna	4301.38	1342.13	405984	26.5117	15.9903	16.8866	19992.5	34196	2195.5	2837.75	38729.2	26582.8	26541.8	3582.75	4526.5	30123	194052	163913	2115.5	2732.5	192802	155327	167039	2806.5	45280	174862	44282	46756.5	13586.5	8430	32535.5	33936	43973.5	7647.5	25517	45204.8	76734.5	100248	238368	23058.5	96108	79564.2	66338	23129.8	118333	119306
28	CB	2nd	Pfizer	595.623	228.552	10147.5	3.48031	0.933274	2.51081	2970.5	2520	2052.5	2545.5	2467	2448.5	2082	2955	2726.5	3477.25	2579.5	2376.75	2128.5	2180.75	2220.25	2013	2064	2627	3368	2839.25	2649.5	2380	2028.25	2152.5	1979	1792.5	2088.5	2499.5	1841	2750	2568.25	2286	1981.5	2064.75	1962.5	2187	2266	2347.75	2347.75	2954
28	M	2nd	Pfizer	414.514	91.9998	10644.4	3.22876	0.757123	2.39384	2537.5	2294.75	1778	2261.75	2102.5	2248.25	2091.75	2975.5	2697.25	3365.25	2616.5	2341.5	1741.75	2134	2042.25	1797	2292.5	2440.5	2694.5	2902.5	7123.5	2812.5	1965.75	2789.25	2154.5	2519	2703	3099.75	2357.75	2800	3792.5	13276.8	9158.25	3400.5	2179	2329.75	2503	3289.25	4850	3208.75
29	CB	2nd	Moderna	5477.68	1523.03	398392	32.5367	23.3168	25.5946	42171	21199.5	2075	2384.5	29676.2	15078.8	38012.2	2698	5787.75	23231.5	76108.2	273668	2166.5	2674.75	203409	136688	148632	2711	99710.5	197448	2388	2216	1940.5	2245	1863	2028	2309.75	2521.25	2010	3049	2712.5	2482.5	2604	2434.75	2127.25	2372	2256.75	3134.75	3846.75	3036
29	M	2nd	Moderna	3174.82	803.519	402606	32.3817	23.0003	24.7674	29875	22309.5	2063.5	2659	23824.8	13773.2	39862	2828.5	7924.75	18610.8	75815.8	361004	2177	2676.75	254719	157382	202953	2682.25	90183.5	213122	8754.5	22318.8	3239	2501.25	13965.8	8795.25	14690	3621.5	33137	13860	58879	26939.8	224881	10622	23714.8	11363.2	20090	23051.5	97665.5	23111.5
30	CB	3rd	Pfizer	2292.45	393.784	327249	15.2436	5.59675	5.85577	10442.2	10162	2569	2728.5	19346.5	8168	12030	2758	11091	11922	87199.5	169900	3108.5	2265	132386	80866	107481	2518.75	36729	134021	2580	2217.5	1845.25	2218	2168.5	2098	2142.75	2257.5	1909.75	2886.75	2575.5	2350.25	2113	2222	2151.75	2225	2124.75	2512.5	2635.75	3044.25
30	M	3rd	Pfizer	3132.41	523.541	327923	22.2513	11.0306	10.8688	19059.2	18590	2609.5	2568	26327.8	12254.5	21025	3021	14201	18062.5	122498	244535	3387.5	2225	160408	105015	173240	2517	55877	171570	25145.8	34443	3311.25	5957.5	37518.2	32063	41662.8	6752.75	17339.5	36863	66765.2	131192	48927.5	6436	104845	54863.5	78804.5	9578	163722	107507
31	CB	2nd	Moderna	3081.13	400.861	312145	25.49	17.2381	18.8631	17531.2	9239	2190	3256.5	12472.5	7855	15519.5	3075.5	11727	10962	78185.5	67552	1981.25	3653	49992.2	45587.2	63908.8	2643.75	32913.5	43912.5	2473.5	2178.25	1938.5	2454.75	1868.5	2139	2130.25	2564	1912.5	2843	3289.75	3076.25	2646.5	2224.5	2643.5	2508.75	2395.25	3028.5	3920.75	3234
31	M	2nd	Moderna	2103.22	151.645	389104	26.8465	16.8424	18.4329	9500.75	5545.75	2263	2813	7095.25	4285.75	7055	2832.5	7490.75	5936.75	87856.8	50524	2068	3490.25	33058.5	39895.5	79511.8	2758	25386	30868	18731	15019	13499.5	113117	9378.5	8526.75	20232.5	21444.8	26115.5	11141.5	224598	327000	163753	76652	30183.5	49554.5	243986	44470	656862	40338.5
32	CB	2nd	Moderna	4241.5	1043.57	503544	21.7279	13.2604	14.367	50289.8	28415.5	2057.5	2676.75	25327.5	16372	28546.5	3715	6673.25	20620.2	44087	117431	2111.5	2208.5	98528	68207	66198.2	2735.25	32036.5	81387.2	2717	2332.75	1925.5	2225.75	2212.5	2026.75	2128	2420.25	1988.25	3114.5	2823.75	2524	2352	2384.75	2391.5	2577.75	2305.25	2848.25	2864.5	3074.25
32	M	2nd	Moderna	2609.91	457.492	310944	14.0381	6.33452	6.59481	59710	25183.5	1941.75	2602.25	17086	14793	31684.2	3102	5975	16598.5	31728.5	70013	1969.25	2380.5	48340	39073	44147.2	2448.5	15681	43788.2	27838	49919.8	2804.75	6326	28651.2	22134.8	34700.2	21172	22622.5	47222.2	52758.5	82019.5	40369.2	10111	13531.5	13166.5	21356.5	7282.25	70636.8	14444.5
33	M	3rd	JnJ	974.569	48.0665	77174.3	11.1499	2.70785	2.72453	3083	2847.5	2149.5	3781.75	4039.25	2584.25	3546.75	2949.25	2717.5	3994	5533.25	8672.75	2009.5	14828	19401	4775.75	9800	2366.5	5033	7303.5	17269.5	21504.2	2807	9052.5	29251.8	12885	21531.5	14146.5	14812.8	18628	80060	62487.5	77736.8	25902.5	11874	14820.5	31822.2	7878.5	30393.5	20018.2
33	CB	3rd	JnJ	1863.53	163.786	262352	22.4031	15.4255	16.3438	3752.5	4154.25	2107.5	5106	5932.5	3141.75	4047.75	3200.5	2597	4606.75	7277	19053.5	2318	22312.2	15916	8910.75	14436.2	2399.25	10297.5	14092.2	2411	2307.75	1928.75	2221	2151.5	2024.5	2236	2413.75	2026	3004.75	3300	3345.5	2459	2141	2404	2818	2605	3042.5	5111.5	3259
33	M	3rd	JnJ	1847.59	173.913	377583	25.9402	17.8151	19.9576	3844.5	4464.25	2179.25	3206	7371.5	3266	5864	3252	2465.5	5887.5	9655.5	43189	2032.5	18710	33636.8	17501.8	36820	2614.5	22037.5	27392	20554.5	23192.5	2788.5	9715.25	24117.2	16537	23506.5	15244.2	34405	16141.5	84457.5	46018.2	78882.8	26543.5	11716.2	12973.8	20574.2	8246.5	30450.5	14332
34	CB	2nd	Moderna	5502.77	1950.3	331556	26.8167	22.0437	24.142	40909.5	25648	2320	6942.5	32828.2	19046.5	40065	4088.25	6754.75	30523.5	29255	88916.8	2082	2536	60920	40961	54795.5	2633.5	29240.8	59326	2521.5	2300	1865.5	2349.75	2137	2119.75	2152.75	2508.5	2022	2958	2580.5	2473	2461	2138.75	2257.5	2378.75	2214.5	2496.75	2872.5	3328
34	M	2nd	Moderna	2950.58	572.497	315746	17.7956	12.623	14.0567	5415.75	4156	2192.75	2872	4996.5	3802	5402.25	2958	2809	4747.75	6767.75	24375	1957.75	2338.75	10085	8696	17783	2636	6391.75	12044.2	11079.2	12531.5	2216.5	3025.25	8471.25	7173.5	14531.2	4541.5	4045.75	9725	8044.75	11128	10670.5	6149	4546	3533.75	5919	5418.5	9847.5	6188.25
35	CB	3rd	JnJ	1000	492.041	393284	17.683	12.5327	13.564	77528	44628.5	2318	2942.75	59092	38570.2	88290.5	6105	2939.75	75085.2	100619	273179	2233.5	2719	149361	113111	187815	3420.75	42079	151454	2692	2352.75	2123.75	2393.5	2357	2007.25	2270.5	2381.5	2004	3229	2785	2247.25	2222	2362.5	2275.25	2334	2090.25	2421.5	2709	2951.25
35	M	3rd	JnJ	1094.53	77.47	251198	6.51349	3.01046	3.62738	2767	5805	2079	4045.75	6630.25	2815	6676	3048.75	3223.25	5071.25	7185.25	27815.5	2224.5	4515.5	13173.8	11023.2	20327.5	3372.5	46602	13526.2	8664.5	16636	4842.75	67167.8	14631.2	7462.5	22116.5	12331.8	9367.5	16854	318492	92845.5	97959	45322.8	16471.5	27062	140836	24055	120474	29939.5
36	CB	3rd	Moderna	4101.31	1322.28	357447	26.9262	21.381	23.27	31810.8	15967.5	1998.25	3501	24749.8	12907.5	26976.5	4791.5	4027.25	20363.2	55796.5	227588	2266	5254.25	155121	104396	143801	9427	104107	152690	2735.5	2471	1950.5	2255.5	2395	1875.5	2104.25	2609	1919	2818.5	2556	2460	2332	2382.5	2211.75	2003.5	2240	2434.25	2492	3043
36	M	3rd	Moderna	5279.5	1618.58	396183	23.702	18.0508	19.9754	35422.5	19646	1978.5	2925.25	24941.5	16672	32554.5	3693.25	3626	21706.2	63220.5	238923	2016	4745.5	176072	117522	167410	7311	104666	173172	24609	44120	4158	7196	44249	32123.8	34761.5	35861.8	34744.8	43906.2	105391	202397	267954	55314	204750	150356	177932	18971.5	300914	249096
37	CB	3rd	Pfizer	1351.62	178.875	59157.4	12.7208	8.65837	9.93968	3206.5	4832	2297.5	2876	7079	3005.75	5354.25	3396	9824	6112	5608	29705.5	2135	6400.5	7417	6370.25	12058.5	2615	7795.5	8663.5	2383.5	2267.5	1938.25	2386	2003	1993	2021.5	2462.5	1737.5	3081	3199.75	3394.25	2758	2239.5	2564.5	3037	2532	3104.5	7959.5	3377
37	M	3rd	Pfizer	1713.43	179.857	102710	13.1333	9.69706	10.3446	3002.75	6144.75	2063.5	2626	8500.5	2936.5	7526.5	3024.75	13332.5	6607	9484.5	56725.5	2189.5	8788.25	14532	13185	32047.8	3107.75	9093	15762	14466.8	23405.5	4122	16828.2	15043.5	10911.5	23983.5	8682.75	12250.8	17224.2	25899.5	25957.5	18509.5	106881	4788.5	8469.5	6161	14294	75363.2	5525
38	CB	2nd	Pfizer	1836.66	390.888	283619	14.7603	8.79818	10.2007	10739.8	6962	2201.5	3266	10090.2	5712	9721.5	2580.75	2471.5	8838.25	72725.2	189270	2172.5	3612	98913	72855.2	157375	3477.75	54299.5	127542	2573	2175.5	2044.75	2200	2199	2147	2176	2392.75	1850.5	3044.5	2746.75	2772.5	2110.25	2113	2498	2242	2358.75	2501.25	2841.5	3218
38	M	2nd	Pfizer	1341.37	120.197	278854	15.3541	10.1144	10.4869	4427.75	4051.25	1861.5	3035.5	5371.5	3133.75	5744.75	2824	2509	5061	28644.5	93635.5	1982.5	3342	46918.2	32594.5	72440	3450	25243	50222.2	53202.8	26670.5	5493.75	43997.8	15665.5	25060	41511	39059.2	25320.8	20149.8	33953.5	68126.5	79977	19882.8	15471.5	10326.5	21749.8	10068.5	87168	16772.2
39	CB	3rd	Pfizer	3142.78	474.55	380154	28.8965	22.1935	24.7016	17615.5	6156.75	2149.5	5248	12252.2	6534	10948.2	3110.5	5666	8270.75	37628.5	53917.5	2002	2673.25	36288.2	31965.5	56914.2	2493.25	11637.2	43979	2744.75	2240.25	1864	2126	1968.5	2025.5	2128	2526.25	1775.5	2853.75	2601.25	2343.25	2057	2187.25	2102	2230.75	2209.25	2828.5	2413	3164.25
39	M	3rd	Pfizer	1000	145.229	533718	22.5785	16.8516	18.6898	10657.5	5210	2120.25	5134.5	7733.75	5082.5	8345.75	3007	6205.5	6100.5	37054	59845.2	1990.5	3216.75	40969.5	33542.2	65560	2256.5	15614	45412.5	13459	19726	4402.5	12878.5	14925.2	11374.2	21315	44022	9078.5	16351.5	42926	246005	120576	27814.2	14795	10004.5	34698.8	27727	145686	16200.5
40	M	PP	JnJ	1003.28	186.532	150807	13.2165	5.91007	6.97442	3569	3605.75	2160	4506.5	4981.25	2816.25	4197.5	3240.5	2287.5	4890	12525.5	43565.5	2113.25	2411.25	20904.8	16694.2	40206.5	5037.5	6780.75	25152	5997.25	4284	2999	9603.25	3133	2775.5	3716.5	12550.2	9514.25	3669	219209	150438	55917.8	48395	8892.5	36430	73052.5	11289	81897.8	16878
41	CB	3rd	Pfizer	970.748	162.116	66043.7	11.852	5.87862	6.50242	3128.5	2503	2472.5	5803.75	2800.75	2727.5	2418.5	3180	3192	3594.5	21248	29700.8	82495.8	4402.75	16653.2	16929	34517.5	2710.5	82815.8	16432.2	2603.5	2161	2058	2210.25	2128	2039	2107.5	2391.5	1884	3083.5	3265.75	3380	2406.75	2206	2528.25	2445.25	2639	2527.25	3099.25	3272.25
41	M	3rd	Pfizer	1626.44	349.437	459946	26.6316	20.3577	21.5161	6295.5	3773.5	3023.5	4824.75	5577.5	3753	5175.5	2961.75	3422	5460.5	86980.5	141086	97305.5	4901.5	84033.5	78072.5	134436	2930.5	155384	90607.8	42642.8	106667	4131.5	39395	95353	48149.2	122737	66223.5	24118.5	119524	115282	100050	81259.5	45300.2	14097	10282.2	23541.8	12416.5	46816.5	18978
42	CB	3rd	Pfizer	2485.82	374.545	282448	22.375	14.5735	15.1378	16576.5	7848	2179.75	3012.25	15103.8	7865.5	14912	3450.5	5216.25	9316	61787	143433	2156.75	2666.25	101024	92261.2	124282	3426.25	131192	106398	2618	2207.25	1995	2241.75	2136	1973.25	2193.5	2363.25	1897	3048	3119	3246	2732	2566.25	2676.75	2483.5	2387	2849	4089	3531.25
42	M	3rd	Pfizer	1773.01	115.126	455758	22.0517	16.0609	16.6578	8334	4519	2113	2689	7401.5	4776	9043.25	3252	3419.5	5678.5	56014	125260	2107.75	2393.5	62164.5	62885.2	115412	2872.25	90180.8	75373.5	9114	20617.8	2753.5	17971.2	15489	7753	21131	12520	12535	17971.2	59390.2	287114	70691.5	196882	205248	97833.5	284147	9533	72173.5	233401
43	CB	2nd	Moderna	6245.96	3388.43	398163	39.9508	32.8137	35.6383	42980	27833.5	1985.5	3525	34773	21188.5	34146	6620.5	6757.25	34713	126877	456536	1970.25	2763	343885	242063	241742	3468.5	362008	289178	2450	2323.25	1830.5	2434	2192.75	1993	2182.5	2627	1992	2961.5	2652.5	2611.5	2325.5	2562	2374.75	2581.75	2277.75	2860.5	3144	3085
43	M	2nd	Moderna	2920.3	710.465	529725	33.5064	25.5466	28.4839	25336.2	17870.2	2159.75	3243.75	18952.5	12407.2	22971.5	4462.75	4795	20157.5	131651	402688	2057	2529.25	223246	173029	314418	3102	204154	289680	14604.8	24985.5	2560.25	2875.5	38781.8	11049.5	22506.5	7410.75	9007.5	23574	65159.5	14123.5	74826	20460.5	12250.5	10714.5	14033.2	8853.25	51942.2	14185
44	CB	2nd	Pfizer	2763.55	436.718	328635	26.5744	19.7905	21.4444	28151.8	22464.5	2089.75	2603	19793.5	11290	31635.8	2777.75	4914.75	18462.8	21390.5	50254.2	2187	2282.5	27369.8	22280	37857.8	2266.5	7133.75	38427.5	2629.25	2175	1960	2322.75	2112.75	2007	2149.25	2565.25	1724.75	3124.5	2742.5	2715.25	2439.5	2436	2235.75	2048.75	2230	2858.75	3943	3177
44	M	2nd	Pfizer	1904.64	267.296	386952	18.2265	12.2265	12.8849	17678.5	16771.5	2103.5	2510.5	13579	8831.5	26353.8	2606.5	4008.75	10958.2	8614.5	20877.8	1919.5	2342	12305.8	10256	18745.2	2564	5166.5	14425.5	7466	12955	2738.25	2528.5	8257.5	6322.75	12713.8	121982	6665	9088.75	51667.8	63255.2	37151.5	19717.5	12552.8	8548.5	36244.2	11701.5	41006.2	18009.8
45	CB	3rd	Pfizer	2239.34	334.566	352300	23.1514	16.6638	15.6931	9703	4937.75	2016.5	3186.5	8811.5	5781.5	7554.75	3188.5	2480.5	6884	49558.5	64055.8	2079	2428	36843.5	33560.8	69628.2	2471.25	10868.2	43675.2	2391.75	2120.75	1913.5	2290	2240	2139.5	2169.75	2359.5	1926.5	2868	3008.25	3602.25	2523	2528.25	2648.75	2363.25	2469	2747.25	3692.5	3463
45	M	3rd	Pfizer	1867.27	322.057	429672	16.6562	9.89693	10.7019	7030.75	4624.75	2157	2998.25	7960.5	4806.25	6123.75	2904.75	2985.5	5938.5	46129	62721.2	2127.5	2348	37388.2	34308.5	68814.2	2583.5	10607	45264.5	36368	41614	3225	25434.2	17540.2	14150	37126.8	5328	11215.8	19333.5	23603.2	65610.2	54695.5	11163	21589.5	10664.8	33377.2	7537.5	39854.2	27028.2
46	CB	2nd	Moderna	2986.35	642.037	410161	15.0357	9.10579	10.2609	15324.5	23673	2014.5	4223	24586.5	9906.25	23160.5	3730	9236.5	18276.8	19354.2	44755.2	2049.75	4110	29491.2	23196.5	44145.5	2595.25	11433.5	31456.8	2301.5	2147.5	1880.75	2098.25	2055	1963.25	2043	2420	1789.25	2870.25	2990	2915.75	2360.25	2350.25	2321.75	2264.75	2573	2973	2747	3259.25
46	M	2nd	Moderna	1623.63	193.586	341076	11.0754	5.48958	6.43845	6088.25	9393.75	1967.75	2963.5	9926.5	4188	9723	3421.25	7460.5	7175.25	9849	31843.2	2148.25	4125.5	18946	12800	25332.2	2797.5	10853.8	22107.5	98351.2	23779.2	3916.5	7260.25	10358.8	17663.5	39411.5	11186.2	16277.5	10766	44743	30883.8	24935	4775	12937.8	6676.5	20685.5	10177.5	44146.5	16989.2
47	M	2nd	Pfizer	1338.32	176.896	257763	14.3602	7.54409	8.72692	4715.5	3982.25	2318.75	2381.25	4430.5	3492	4364.5	3076	5023.75	4275	4457.25	16561	1993.75	2249.75	7145	4747.5	12275.5	2441	3257	7918.75	10963.2	15855.5	2803	30965.5	6666.75	3781.75	9456	29496.5	8290.75	7478.5	48244.5	67928	103122	6485.5	13713.2	10110.8	31324.8	20304.8	86506	15222.8
48	CB	3rd	JnJ	965.048	160.927	100229	13.5785	6.46866	7.4616	3410	3001	2109.25	2845.5	3135.75	2797.5	2837	6304	2545.5	3804.25	18361.8	50255.2	2166.75	2261.75	21924.8	25716.8	44981	2376.25	6150.5	42774.5	2545	2391.5	1865.25	2324.5	2368.75	2248.25	2182.25	2345	2062.5	3058	3151.5	4032	2556.75	2228	2523	2736.25	2748.5	2568	2808.25	3461.5
48	M	3rd	JnJ	902.665	175.042	64190	12.6884	5.86702	6.59608	3629.5	2731.5	1930	2470.75	2762.5	2203	2620.5	3224.25	2301.75	3589	9343.5	29464.5	2105.5	2377.5	10930	11905	24012.5	2581	5054.5	19726.2	7537	8588.25	4255.25	17794.5	4638.75	3978.25	8856.5	4899.5	10911.5	6589.5	53496.8	61819.8	21149.8	4451	21981.2	33083.8	84588.8	6220.25	22178.8	23519
49	CB	2nd	Moderna	4658.61	1593.68	287242	36.9253	27.1581	28.6985	34920	19674	2257.75	3203.5	24547.2	12329.2	29241.5	3154.25	4323.5	21441.2	71524	282598	2102	2813.25	201861	153201	178713	3297.5	84703.8	243497	2410	2324.5	1843	2238.5	2009.25	2075.5	2232.5	2291	1967	2952.75	2814.75	2513	2426	2251.25	2515.5	2479.75	2305.25	2621	3315.75	3391.5
49	M	2nd	Moderna	2526.48	425.346	514847	30.0665	21.7676	24.1615	14989.5	8856.25	2197.25	2668.25	11473.5	6173.75	18091	2956.5	3775	9211.75	28892.5	148347	2006.75	2406.5	104676	61233	124049	2777.75	34114.8	97584	19456.2	20673	2988.5	17047.5	12604.5	8724.25	24310.5	4350.5	6655	14163.5	50620.2	82771.8	130837	24717.2	11614.2	8041.25	20640.8	13194	134491	14077.2
50	CB	3rd	Moderna	5404.71	2959.16	305486	45.0238	34.5874	37.0724	31237.8	23746	2552.75	4096.25	31401.2	17955.2	29329.5	3835.5	8241	30690	33652.2	147484	2104.5	2486.25	116430	79506	75089.2	2799.5	112476	96410.5	2494.5	3741.5	1963.5	2187	3447.75	2434.75	3130	2561	2612.5	4117	2845	3027.75	2207.25	2264.5	2873	2513.25	2529.75	2738	2889.5	3682.25
50	M	3rd	Moderna	6144.9	3113.02	400943	42.9592	34.0248	35.5428	19742	16901	2673.5	3532.25	22303.5	13953.5	20589	3060.5	8631	21401.2	53040	213424	2812.5	2975	154399	117869	116156	2818.5	164236	144721	23310	187386	16526	12334.2	171267	85624	136603	69210.8	102430	167699	283152	477626	88356	32344	513543	449506	413994	14189.5	136896	533648
51	M	3rd	Pfizer	1674.81	346.214	273666	7.11473	1.75662	1.94888	7659.75	5048.25	2085.5	2594.25	9270	4947.75	7229.75	2709	2232.5	6251.25	36223.8	48196.5	1982.25	2356.75	29931	32730.5	71567	2336.75	7362.5	33697.2	9521.75	11442	3486	6495.25	6736.25	4656.75	9819.5	10448.2	12083.5	7729.5	28700.5	41586.5	40968	19969.5	7658.25	6840.25	20928	27526.8	90299	10600.5
52	CB	2nd	Pfizer	5169.23	1375.04	320416	25.6924	17.7521	19.2675	20331.2	13823	1981.75	5948	23062.2	10196	18398.5	3181	2810.5	15796	15241	93912	2480.5	6005.5	59943	33317.8	50380.8	2354.5	67410	54115	2446.75	2215	2045.5	2387.25	2155	1966.25	2194.5	2357	1984	3116	2625	2455.25	2227.5	2277	2386.5	2336	2405	2952	2347.5	3158.5
52	M	2nd	Pfizer	2423.16	435.826	400447	9.94015	3.19259	4.97789	8930.5	7929.25	2013.5	5177.75	13039	5709.5	10450	2875	2790	9347.25	10932.5	100578	2532	7141.25	45339	26702.5	46415.8	2341	49198.5	41143	6882	37396	2795.25	81956.5	27037.5	12188.2	35942.8	4897	10204.8	32424.5	11387.5	25451.5	119274	7821	13923	9020	33559.2	6995	71970.5	19197.5
53	CB	2nd	Moderna	3338.79	483.524	337926	16.7738	11.4726	13.3696	14461.2	11316.2	2085.75	3836.5	14825.2	7133	14283	2926	6109.5	11623.2	40392.8	107423	2041.25	2644.5	51333.5	30120.2	69114	2523.5	31149.5	50826.2	2505.75	2132.5	1918.25	2182.25	2182.5	2178	2112	2421.5	1969	2838.75	2574.5	2628.75	2266.75	2372.5	2203	2305	2278	2654	2620.25	3066
53	M	2nd	Moderna	1868.9	332.246	376007	21.1726	14.6487	14.9173	8251.25	6537.75	2139	3314.25	7879.25	4492.5	9321.75	2872.5	3835.25	6264	53829	88975	2075	2718.25	36288.5	23080.2	66728	2709	16785.8	34364.5	17078.2	14740.5	3451.5	11527	9866	9811.75	19092.5	40600.5	10203.5	11028.5	81658.8	126656	135905	22706.8	23282.5	18575.5	80955.5	19384	191081	33994.5
54	M	1st	JnJ	893.776	105.747	18207.8	7.34642	1.74055	3.0641	3296.5	2559	2041	3050.5	2550.5	2373.5	2307	2866.5	2325.75	3115.25	8622.5	13198	2193.5	2532.25	7056	5803	12807.2	2350	5831.25	10678	4557.25	3145.75	2309	15474.2	2629.25	2766.5	5072.5	3630	3657.25	3453.5	31477	34583.5	20959	3599.75	4619	4237.5	5158.25	12185	39150	5068
55	CB	2nd	Moderna	6927.03	1695.67	359799	43.031	31.8709	35.1613	39037.2	27912	2177	3211	45578.8	23309.8	46947	3896.5	5330.25	38684	63474.8	148428	2908.25	2975.25	103370	90489.5	110840	2799.5	36843.5	116081	2549.5	2361.5	1954.5	2281	2293	2324.25	2243	2520	2281.25	3446	2893.25	2753.5	2773.5	2206.75	2397	2558.5	2375.75	3014.5	3220	3280.75
55	M	2nd	Moderna	3692.28	656.088	542911	38.8055	28.3525	30.9067	29117.2	22102.5	2062.75	3037.5	26348.2	24764.5	47974.2	3282.25	3747.75	20643.8	52258	103480	3247	2807.5	79729	72625	122928	2697.25	26489.5	80195.5	19253.5	77671.5	5870	13724.2	50416	29629.5	58307.5	7561.5	24161.2	52837	129924	147985	125286	53181.5	77971.2	103722	316033	61944.5	226230	116790
56	CB	2nd	Moderna	5876.21	2039.23	394989	39.5903	28.6307	31.6813	35245	25715.5	2200	3049	34163	22330.5	33176.5	2847.25	8683	33145.8	11262.2	85326	1973	2247	56298	27876.5	42726	2471	131082	48802.8	2626	2256.5	1964.75	2424	2267.75	2075.25	2281.75	2402.5	1932.75	2793.5	2999.5	2677.5	2640.25	2519.75	2376.75	2593	2335.5	3082	3112.5	3437
56	M	2nd	Moderna	4115.67	1022.95	523998	35.2274	27.9621	29.388	19840	17680	2117.25	2796	21300	17806.5	27690.5	2927.5	7069.75	26480	8837.5	95565.5	1906.5	2332.25	54666.8	25885.5	54155	2428	136354	49192	23761	26016.5	4758	11872.5	22455.5	13565.5	35767	47021.5	131652	25874.2	243639	82144	128185	13167	35048.5	38844.8	87978	13034.8	184909	52279
57	CB	2nd	Pfizer	3173.85	564.986	357114	28.1625	19.647	21.2102	11295.8	12075.8	2083.5	6813.25	17053.2	5974.75	14679.2	2530	2227.25	12144.5	58217	158210	2060	2986.5	81578	64302	100540	2595.5	23217.5	94394	2568.75	2310.25	1915	2209.5	2099.5	1923.75	2228.5	2225.25	1965.75	2917	2764	2521	2485	2385	2105	2296.75	2221.5	2688.5	3273.25	3180.5
57	M	2nd	Pfizer	1824.05	242.195	361631	17.2638	5.52791	6.11609	5207.75	5854.5	1977.25	5176.5	7256.5	3738.25	6652.25	2656	2419.5	5847.25	27471.5	111323	2058.5	2962.5	42477.8	29981.5	67621.5	2778.25	12942.5	39349.5	122062	41041	2389.75	31867.5	19354.8	24710.5	69217	3049.5	10587.2	20784.5	24792.2	75430	269125	8420.5	5212	6918	11165.5	10699.5	122393	7203.25
58	CB	2nd	Moderna	2605.4	279.599	330358	16.1672	9.39889	10.04	8295.5	5279.75	1753	2287.25	8058.75	4536.75	9524	3356.25	2145.25	8168.5	33494.8	71535	2082.5	2229.5	40942.8	30844.2	71274.5	2462	10491.8	46748.8	3581.25	2805.25	2051.5	2527.75	2401.5	2305.75	2438.5	6491.5	2701.75	3295.75	3978.25	3185.25	2833	2863	2192	2276.25	2578.5	3655.5	7937.75	3273
58	M	2nd	Moderna	1341.07	117.214	175295	8.84444	4.56445	5.0504	4019.5	2983	2109.5	2532.75	4226.5	2946	4099.5	3151.25	2377.25	4817.25	21069	71908.5	1886.75	2411.25	41147.5	27098	52846.2	2732.75	11979	37735	26952	9196.75	4196	4774.5	6909.25	5773.75	8395	53477	9784	6993	23163.5	30050.2	16170.8	13378.8	4803	4262.75	7952.25	10166.5	44579	5556.25
59	M	2nd	JnJ	781.711	193.346	65403.4	8.33446	2.77843	3.92522	2999.75	2747	2528.5	2610	3499.5	3075.25	2878.5	3084.5	2659.75	3744.75	4726.5	11973	1972.25	2382.5	7011.75	5652.5	12564.5	2386	3945.5	8853	7085.5	24568.5	13919	3034.5	3851.5	3269.5	4281	54416	30474	4212.75	44072.5	44947.5	28413.8	5849	21595	12714.8	27636.8	9130	24267.2	17879.8
60	CB	3rd	Pfizer	5735.84	3043.3	308986	44.449	33.2184	37.377	27153.2	14758	2124.5	4395	25755.2	12557	22034.2	3242	4650.75	23179.2	123722	459121	1946	2540	368765	263430	240128	2705.25	301250	304051	2748.5	2294.5	1882	2361.5	2236	2076	2151	2469.75	1948.5	2871.5	4083.5	4222	2317	2575.5	3213.25	2925.5	3736	2796.75	3116	4573.25
60	M	3rd	Pfizer	6453.17	3023.47	384501	45.9831	34.0275	37.6947	29931.8	16210.2	2099.75	3653.5	23620.5	13758.2	25116.5	2823.25	6194	25481.5	224217	713528	1938.5	2624	571652	388715	491215	2575.5	282386	552814	15334.5	24034.5	2874.75	10970.5	20677	16903.5	18113.8	8280.5	40345.5	28649	22380	49767	18551.5	4129.5	41923.8	24838.8	29347	4537	15840.8	28602.5
61	CB	2nd	Pfizer	2523.27	802.438	341601	23.4617	15.4716	17.37	12547.2	14193	2220.75	2790	16747.5	6912.5	16732	3219.5	5976.5	15054	23070.8	46907.5	2156.5	2168	22046	21460	45728.8	2331.75	7287	28388.5	2756.25	2363.75	2091.75	2668.5	2316.5	2287.5	2260.5	2532.5	2099.25	3184.5	2812.25	2425	2100	2401	2279.5	2316.75	2343.5	2681.75	3095.25	3103.5
61	M	2nd	Pfizer	1395.24	208.012	390796	16.8012	10.872	12.2932	4715.75	6180.5	3741	2477	6145.75	4083.25	6343	3077.5	3455	6772	13915.8	18639.5	2067.5	2371	12106	9726.5	26476	2538.75	4185	15102.5	10458	16076.2	3900	4534.25	8757	6541.25	16606	5532	13187.2	10576.8	38213	349546	322964	17694	6752.5	7240.75	14527	7874.25	66880.5	8151
62	CB	3rd	Pfizer	3010.59	460.757	344541	25.6802	16.9054	18.733	55447.2	19793.8	2293.5	2462	22724.2	14883.5	45872.2	2777.5	6357.75	30310.2	97755.5	192521	2143	2376	128720	115283	173230	2493	198352	147199	2362	2300	1919.75	2038.5	2147.25	2073	2124.5	2323.5	2162.5	3072.25	2927.75	2894.5	2628.75	2526.5	2336.5	2457.5	2195.75	2837.75	3898	3269.75
62	M	3rd	Pfizer	1692.57	438.862	442291	15.7694	8.85151	10.4767	57046.8	20550.5	2153	2492.75	17865.2	17767.8	53400.5	3008.75	5291.75	17993.5	78061	106169	2104.5	2558	63102	72025.8	114808	2375.75	55472	89002.8	18739.8	13986	3259.75	11100	12761.5	9207.25	17236	11430.5	12968.2	14469	75976.8	183165	455722	17029.2	27588.2	21050	60612.5	9707.5	178652	37371.5
63	CB	3rd	Pfizer	3499.06	1024.47	399756	26.093	18.0765	19.9661	36154	17507.5	1911.75	4000	28358.8	12476.5	27693	3442.5	3562.25	23491	51003	145072	2234.25	2540.5	104625	71783.8	78923.5	2657.75	57107	108244	2309.75	2121	1938.25	2427.5	2265.5	2076	2042	2490.5	1868	2934.25	2447.5	2176.75	2151	2363.25	2269.5	2151	2211.5	2449	2485.5	2776.5
63	M	3rd	Pfizer	2923.73	584.874	439630	20.843	12.854	13.8654	27648	15840.2	2088.25	4157	21627.5	10383	25268.8	3315.25	3656.25	18654.8	54974.8	201712	2220.75	2260	113266	84715	108140	2511	48845.5	121491	7721.75	19939.5	3122.75	7740	12947.5	8116.25	11534	48245.8	10314	13021.2	36725.2	12326.5	198834	13213.8	12241.5	11872.8	11474.2	13774.8	72965.2	13610
64	CB	2nd	Pfizer	2971.92	419.571	338778	22.9148	16.5411	17.9148	8739.5	6443.25	2068.5	3275.5	11665	4258.5	7999.5	2789	2654.5	6836.5	32254.2	67832.2	2098.5	2361.5	37346.2	27572.2	55016.2	2629.5	28707	45637.2	2639.25	2430.75	1901.75	2222.5	2422	2388.75	2376.75	2378	1926.5	3156.5	2589	2403.5	2221	2397.5	2229.75	2369.25	2288.25	3154.5	5113.25	3399
64	M	2nd	Pfizer	2125.88	289.709	444314	22.9184	14.6364	15.3915	4641.5	5029.5	2137.25	3339.5	8279.75	3767.25	6939.75	2856.75	2441	5867.25	15548	50761	1958.5	2426	28807.5	17434.5	43756	2694	25000	30261.5	7726.5	8107.75	2494.75	22037.8	4905.75	3850.5	7001	5248	5043.25	6049	14551	29808	12325.5	6035	12500	9909.75	51180	5222.5	14281	19991.5
65	CB	2nd	Moderna	3233.25	575.988	411316	15.2708	9.02457	9.48903	23481.5	18358.8	1891.75	2721.5	26442.8	14316	32172.8	2796	2683.5	20345.2	6696.5	18341.2	2164.25	2319.25	10329.5	7942	14044.5	2731	9703	13012.2	2450.5	2260.75	1824.25	2218.5	1967.5	2292.5	2224.75	2494.5	2021	2905.5	2454.5	2459.5	2165.75	2422.5	2077.5	2564.75	2177	2691.5	2471.25	3205
65	M	2nd	Moderna	2358.29	321.446	405998	17.3077	12.7711	13.6176	19481	18047.8	1965.25	2763.75	20632	12618	34104.5	3031.25	2968.25	13296.8	6430.5	22284.2	2219.5	2422.5	16889.2	11108.2	18708	2465	19470.5	17672	45225.5	48702.5	3326.5	3134.5	24037.2	29756	52568.5	7896	9985	32208	35417.5	445400	172748	13599.2	50394	23855.2	131952	7312.75	44675.5	53041
66	CB	3rd	JnJ	523.527	129.944	11518.9	5.02195	1.34637	2.8812	3057	2337.75	2051	2631.75	2874	2611	2393.25	3368.75	3647.5	3468	8092	10543.2	1896.5	2296	4554.75	3634.5	8214.5	2486.5	2863.75	10340	2386	2136	1816.5	2300	2136.25	1968	2234	2367.75	1921.5	2820.5	2815	3216.25	2239.25	2247.25	2526.5	2288.75	2595.75	2714.5	2901.5	3262.75
66	M	3rd	JnJ	452.142	170.838	11274.1	4.28742	1.23449	2.78422	3009.5	2358.75	2046.25	3108.75	2463	2423.5	2533.5	3520	5327.5	3241.5	5474.25	6461.5	1992.5	2294.25	3701.25	3097	5199.75	2516.75	2623.75	7806	4849	3802.5	2379	7476	2291.25	2850.25	3435.5	11726.8	7580.75	3589	20336.5	54188.2	42123	21781.8	3010	3296.5	7435.5	10604.5	13371.5	3953.25
67	CB	2nd	JnJ	614.52	121.75	15526.4	6.35385	1.55548	3.1904	3260	2483.25	2159.75	2971.75	2934.25	2468.5	2286.5	3265.25	2601.75	3486.25	15543	30802	2182.75	3043	20563	17650.5	33942.2	2614	14325.8	20352.8	2605.75	2167.75	1910.5	2600.75	2135.5	2046.75	2304	2363	1861	3202.25	2988.5	3242	2155.5	2307	2461.5	2206.5	2445.25	2920.5	3307.5	3117
67	M	2nd	JnJ	387.792	89.8398	12395	5.254	1.569	2.70024	2851	2483.5	2059	2948.75	2530	2287.75	2257	3036.5	2296.25	3278.5	8252.5	13664.5	2192.5	2548.25	11079	9264	17650	2569.25	7129.25	11487.5	5794	5147.5	3297.25	4311.75	3224.5	3153	4645.25	5367.25	9180	5216	96093	185250	69756.8	27036.5	4447	19777	35361	11514	85061.5	6314.75
68	CB	2nd	Moderna	3163.99	671.997	368995	21.7719	14.5288	16.6341	33790.2	13970	2624.75	2919.75	16070.5	10312	19454	3023.5	4632	15181.5	74499	146457	2191.75	2266.5	95345	71551.8	132641	2601.25	52754.8	90660	2612	2027.5	1822.5	2099.25	2246.5	2173.5	2035	2487.5	2072.75	2892.5	2626.25	2297.5	2214.5	2181	2207.5	2413.25	2032.5	2501	2293.75	2903.5
68	M	2nd	Moderna	1816.72	183.763	500165	16.419	10.0893	11.9643	13933.5	6668	2231.75	2962	8534.75	4832	10721.8	2877.75	4627	7129	43688.2	126902	2469	2296	63112.2	49417.8	111731	2680.25	38034.8	60152	17503.2	30288.5	2328.5	8213.75	21745	15130.5	33618.8	4692.75	8360.75	24937.2	138246	34285.5	20241	24826.5	5545.75	6722.75	11529	7701.75	21366.8	8580
69	M	1st	Moderna	6646.3	2163.29	426736	30.1939	24.3033	26.0136	21218	37454	1946.5	3312	51190.8	20859.5	34232.5	3027.5	15924.5	45060.2	76275	351690	2053	2470.25	282643	135414	248708	2591.25	131285	309938	10299.5	9960.5	2359.75	7246.75	9013	8131.75	10967.5	4545	20154.5	12456.2	248278	213621	45955.5	10746.8	97528.5	167155	229810	12395	128063	118216
70	CB	2nd	Pfizer	1000	230.016	208781	11.7739	4.91589	5.92719	4655.5	4511.25	2049	2431.5	7626	3597.5	7048.75	2909.5	3509.5	5418.5	7330.25	20260.2	2156.25	2586	7228.5	6396.5	11930.2	2825.25	12195.5	8056	2404.75	2213	1867.5	2129.5	2141.75	1930.25	2148.75	2387.5	1948	2826	2804	2582.75	2161	2213	2177.5	2204.25	2169.5	2455.5	2834.75	3168.75
70	M	2nd	Pfizer	970.285	115.973	166874	9.57782	4.01619	5.04708	3100.5	3118	2084.25	2477.75	3593	2647.75	3482.25	2806	3662	4162.75	5834.75	15859.8	2109.25	2565.75	6994.5	5097	9914.25	2790.5	16359	7319.75	20029.8	14220.2	3438	2815	9793	9258	21476	42827.5	20151	12823	37648.8	13374.8	24007.8	4718.25	3336.25	3958	5321.75	5308.75	29698.8	4567.5
71	CB	1st	Moderna	1050.3	353.559	96021.7	11.4446	5.00146	7.43745	4702	5255.25	2081.25	2550.5	8482.5	3461.75	7090.5	3064.25	2363.5	4805	3653.5	10012.2	1986.25	6910.5	3951	3435	6749	2697.5	3182.5	7338.5	2571.25	2146.75	1764.5	2121	2240.5	2133.5	2129.5	2525.75	1769.25	2793.75	2955.75	2785.5	2155	2247.75	2185	2333.75	2500.5	2570.25	2822.5	3218.5
71	M	1st	Moderna	893.213	149.049	20735.4	7.44595	2.83991	4.23203	3285.5	3968.5	2123	2729	3720.75	2806.25	3804	3228.25	2227.25	4031	3218.5	6356	2043.5	4064.25	2874.5	2596.5	3804	2377	2487	4316.5	11942.5	9226.75	29377.2	3283.75	6951.5	6583.5	15145.2	51587	5731.5	9631.5	5489	13001	11379.5	2727	3413.75	2637	4504.25	3426	6084.75	5158.75
72	CB	3rd	Moderna	2941.65	563.748	302281	21.8668	10.9738	10.9586	13921.2	37224	2021.25	2712	56943	18822.5	30731.8	3218.5	27941.8	46832.5	42625	76635.5	2018.75	8281.25	52863	47976	62726.8	2197	24509.2	59212	2641.5	2299	1701.5	2262	2243	2155.5	2228.25	2448.75	2068.5	2924.5	2675.75	2369	2121	2385.25	2169.75	2413.5	2232.5	2641	2276.25	3207.25
72	M	3rd	Moderna	2221.99	342.263	327208	20.4471	9.8712	10.2479	16624.5	49552	2158.5	2510.5	53875.5	12938	67709.2	2881.5	11287.2	45587	29946.2	52779.8	2076.5	6018.25	34408.2	33781.5	52720	2576.25	16214	35589.5	69687	180307	2248.75	23567.5	141992	92790.5	228288	9591.75	24825.5	165343	57929	38773.8	13659.8	4922.25	16514	15671	30937	6089.5	18174	18108.8
73	CB	1st	Moderna	4138.75	825.269	334137	25.094	18.6616	20.4973	34081.2	16174	2249	4785.75	26921.5	11597.5	24530.5	3172.75	6634.25	22969.5	10807.5	51555.5	1950.25	2369.5	32126.5	21920.5	32314.5	2626.5	16395.2	36665	2382	2276.25	2021.5	2221.5	2072.75	2116.75	2004.75	2398	1896.75	3035.5	2688.5	2250	2299.5	2244.25	2308.5	2344.75	2377.5	2632.5	2394	3320
73	M	1st	Moderna	2300.12	397.347	506228	20.9076	15.44	16.1537	32524	12789.8	2433.75	3794	14483.5	10140.2	26661.2	3348.75	4249.75	12539.5	10054	40269	2195.5	2313.5	23685.8	17180	29183.8	2647.75	12357.2	26875.5	9261	46609.5	23141.8	13635.5	18903.2	12599	18019.5	30953	39148.2	23355.2	76109.5	62269.5	164102	62443.5	21766.5	17139.5	33603.5	13721.5	251234	31141.5
74	CB	2nd	Moderna	1172.43	123.231	113423	7.63175	3.905	5.04384	3449.25	4605.5	2188	4552.25	5796.75	2408.5	4312	2840	4775.25	4275	5105.5	12528.2	2276.25	3387.75	7073	6363.75	12103.8	2974	27157	7775	2524.75	2226	2041.25	2346	2273	2193.5	2160.25	2538.5	1814.25	3008.5	3351.5	2907.5	2462	2517.25	2424.5	2294	2404.5	2736.25	2879.25	3268.5
74	M	2nd	Moderna	2371.87	257.964	513582	10.8865	6.86015	8.68655	90487	58357.5	2173.75	2776.5	60869.2	44062.8	132804	4809	2944.5	74510.2	79096.5	231847	2246.5	2556.5	107102	84431.5	180530	3147.75	35698.5	118808	24117.2	52933.2	5301.75	7815.25	34542.5	23453	55054.8	34051	15658.5	40869.8	45430.8	42922	111877	60705	14266	11843.5	31073.8	24663.5	134016	27472.5
75	M	2nd	Pfizer	1939.79	240.798	322652	15.3456	7.77764	8.70528	5803.25	16832.8	2169.5	2376.25	23605	7154	30332	2813.75	2976.75	18755.2	29236.2	120330	1977	2414.25	102918	74294	154217	3331.75	13491	109248	13199.5	15141.8	4996.75	3066	7982	8155.75	22880.8	34097.2	29633.5	9596.75	23272	47844.5	13933.2	15566.2	7059.5	6714.5	33821.5	6816.75	12952.8	8195
76	CB	2nd	Pfizer	3364.01	452.727	268870	19.8632	13.2561	13.5078	8146.5	12576.8	2055.5	3278.25	18277	5334.5	10946.8	3516.5	3767.25	10902.5	31986.5	70211.2	1939.5	21882	36917.2	35121	56804.2	2537.25	17117.2	40483.8	2651.25	2400.5	1892.25	2220.5	2080.25	2011	2175.25	2460.5	1933.5	2983.75	2767.25	2590.5	1998.75	2247.25	2385.75	2262	2150.75	2665.5	2633.5	3011
76	M	2nd	Pfizer	1788.47	167.876	292361	12.12	6.47898	7.25247	3798.5	5744	1969.25	2982.25	7123.25	3284.5	5501.75	3164	3577	5192	24230.8	97564.8	2050	23940	41439.5	29545.5	72861.8	2650.25	21387.8	42934	24672	60656.5	2501.25	28833	42129	26450	69829.5	9070	23044.5	56805	72070.5	46548.5	32222.2	6603	8188.75	7586	17706.2	17001.2	71437	10582
77	M	2nd	Pfizer	3403.84	693.914	390428	29.6974	20.4037	22.728	23099	16448.8	1937.25	3035.75	18086.5	7805.5	22036.8	2788.75	2434.5	16981.5	72963.2	148046	2173.75	6239	56970.5	61890	93966	2343.5	26216.2	88369	4938.75	9175	2414	6204.75	4513.5	3616.5	5711	5988.5	3767	6557	6380	8952.75	54810.8	7583.5	4224.75	4772.5	4574.5	23459.2	34641.5	5187.5
78	M	2nd	Moderna	4595.28	1300.49	313348	15.1983	12.2381	12.0277	7500	12241	2147.75	2939	14335	8204	11099.2	3015.75	4291.5	13568.5	66146	201320	2244.5	2637	119706	93422	132086	2593	199673	144811	17499.2	79894	3662	5708.5	59736.5	31261.2	40039.8	105971	32627	48505.5	18315	34155	17920	3995.5	15762	21481.8	21445	5656	50200	14637.8
78	CB	2nd	Moderna	4611.21	606.695	416733	3.95278	1.44115	2.06369	8878.25	16394.2	2168	3463.25	15997	10544.2	13651.2	3466.5	3356.5	18559.2	25299.2	87008.2	1926	3029	61339.8	46465.5	57005.2	2615	126121	55311	2768.5	2345	2032	2241.5	2165	2098.25	2166.25	2404.5	2083.5	3194.75	2629	2651	2337	2356	2374	2346.75	2311.25	2630.25	3231	3148
78	M	2nd	Moderna	2694.04	204.265	387025	13.8158	8.88424	9.46629	8483.75	6020	2094.75	2780.25	7066.25	4857.25	8940.5	3040	2692.5	7301.25	14913	31287.2	2103.25	2711.5	22184.8	18443	35326.5	2608	44975.8	22471.8	17456.2	37427.5	3822.75	5045.75	26481.5	12714.5	38347.2	80721	13336.8	26752.5	30264.2	31963.5	19134	3997.75	8924.5	12761.2	37070.8	5841.75	85681	15138
79	CB	3rd	Pfizer	2333.44	341.9	348599	76.8555	64.0405	70.6223	8274	8137.75	1983	3590.5	16029	5656.25	10250.5	2985	7213	8236.25	61845.5	59859.2	2524	2340.25	46352.5	46086	78331	2511	5762.5	54808.2	2470.5	2322	1945.25	2476	2314.25	1859.25	2163.75	2489.5	1978.5	3158.75	2972.25	2668.5	2281.5	2466	2411	2372	2406.5	2691	3155.25	3189.75
79	M	3rd	Pfizer	3507.31	1041.67	365856	38.6521	29.8649	31.8694	15506	15401.2	2121	3301.5	25108.8	9837.25	16300.8	3054	8183	13222.8	88436	105411	3732.5	2288.5	90269.5	73808.5	115213	2415	10167.2	100429	78968.5	94476.8	2471	67017.5	77642.2	71872.5	87788.2	6225.25	62716.5	63824.5	31023.5	38118.8	13344.8	8934	29831.8	26195.5	39095.5	8316	31036	37052.5
80	CB	3rd	Pfizer	2914.97	914.541	331500	28.9439	20.8428	22.0651	10152.2	12306.5	1986	4515	18381.2	7308.25	11609.2	4280.25	7414.5	16203.5	127773	180228	2073.25	3004	117920	85947.8	181583	2771.25	192806	132981	2531.75	2303	1916	2388.75	2259	1918.5	2254	2434.5	1886.25	3036.25	2901.5	2761	2345	2323.25	2449.75	2367	2441.75	2926	3078	3288.5
80	M	3rd	Pfizer	3475.61	767.572	413123	24.0488	17.2661	17.5745	21971.2	17950.8	2060.5	2978.5	24187	9885	25010	3167.5	5372	22332.5	202339	268090	2077.75	2875	171460	142825	283260	2942	138010	190171	65691	130412	3207.75	32627.5	103459	60409.2	114700	6337.5	33304.5	111816	87927	206155	241556	338785	33174.2	38029	65315	30757	161689	50881
81	M	2nd	JnJ	1165.99	106.749	315620	21.1525	11.8719	12.94	2998.25	3867	1943.25	3479.5	4701.75	2631.75	3764.5	2773.75	3257.75	4502	13589	35761.5	2467.5	7791	17932.5	14566.8	30683.5	2819.5	10341.8	24108.8	8279	8548.5	2858.75	3672.75	10892	5135.25	14116	5709.25	3959	12579.2	181328	83251.8	245030	8611.75	9763.5	53636.5	78233	8958	319879	11482.2
81	CB	2nd	JnJ	1527.45	299.703	318825	16.4794	13.6903	14.7217	3582	3131	2179	3327	4020.5	2578.75	3071.5	2914.5	3086	4112.25	14612	36353.5	2920	6528	18092.2	14689.8	32690.8	2759.25	9791.5	23043.5	2731.75	2244.25	1841.75	2459.25	2329	2226.5	2102.5	2349	1855.5	2882.5	3265.5	3132	2422	2407.5	2331.75	2383	2455	2657	2975	3271
81	M	2nd	JnJ	1124.92	139.945	407320	3.40721	1.12314	1.50855	3262	3122.75	2035.25	3060.75	3625.5	2863.5	2836.75	2861.25	3453.5	3949	10749	33160.8	2633	7749.5	17507.8	14912.5	26038.2	2585.5	10461.8	19440.5	7281	7504	2718.25	3909.25	8493.5	4345.25	12000.2	4823.75	3745.25	9989.25	155040	58974.8	255256	9135.25	8339.75	42344	71924	8243.25	261332	9541.5
82	M	2nd	Moderna	2174.98	628.012	402422	10.2464	4.5361	4.55247	15681	13082.5	2043.5	2476.5	13546.8	7118.5	21703.5	3090.25	3382.5	11535.8	44223.2	215102	2139.5	2800.75	112394	73557.2	150483	2467	69302.5	122630	33610.2	53765.5	2491.25	47937.5	32068	27443.5	53460	7959.5	11624.5	41093.2	28183.5	48714.2	11632	23188	22860.2	12263.8	17211	9086.75	91671.5	12888.8
82	CB	2nd	Moderna	2671.08	418.297	365153	4.13104	0.889042	0.715931	16447.2	15505.2	2137	2773.5	12331	7538.75	21789.8	3181	2743.5	12525.5	18538	96100.5	2245	2650	48600.5	27795.8	66208	2584.75	23542.5	52793.8	2636	2104.5	1899.25	2353	2150.5	1935	2221	2499.5	1759	2983.25	2889.5	2616	2395.25	2454	2278.25	2429	2527.5	2642.25	3048.75	3219.5
82	M	2nd	Moderna	1289.23	494.592	474118	8.04129	3.02049	2.97781	16938.5	12277.5	1960	2431.25	9027.5	6500.75	28497.2	3553	3775.25	9280.5	10055	72590.5	1990.75	2726	31737.8	22212.5	52718	2777.5	18695.5	31126.5	20947.5	36938.8	2643.5	51018.2	22018	24445.8	48398.2	10237.2	10649.8	30204	27638.2	63617	9966.75	33965.2	13332	8678.5	13699	14223	54238	7127.5
83	M	2nd	JnJ	921.45	135.773	131419	10.9818	3.07377	3.58052	3261.25	2928.5	2101.25	3106.5	3588.75	2329.75	2898.75	3665.5	2593.5	3565	15989.5	28675.5	1848.5	2543.75	17667.2	15948.2	27247.8	2163.5	4612	19820.2	13926.5	10862	2508.5	5393	7496.5	5737.25	14919	26229	23944.8	10223	145714	64020.2	14407.5	4168.5	14169.8	36523.8	78469.2	6173	25704	19007.2
84	M	1st	Pfizer	2995.24	438.049	402894	17.4009	9.99182	10.2424	8058.75	9240.25	2128	3037	11904.2	5506.5	11476.2	3027	4045.5	9577	42753.2	116064	2104.25	2332.25	54911	53571.2	85463.2	2637.5	36386.8	66900.5	82040.8	26056.5	3479.75	13014.5	11395.5	43954	82720.5	38865	9671.25	14872	9885.5	27244.5	69602.2	20198.2	12772.5	7904.25	16102.5	11433.2	50413	15028.5
85	M	1st	Pfizer	2443.5	557.995	339804	16.5708	9.31713	9.39287	11041	8348.25	2028	2873.5	11741.2	5661	14318.2	2852.75	2613.25	10657	99985.5	167829	1972	2509.5	101616	67361	172279	3004.75	33842	114178	66855.5	59436.5	4958.25	12189	40822.5	35749	79721	19701.5	15661.5	48477.5	77866.2	94617.8	85485.5	11702.8	30277.8	26778.5	118126	13904.5	69660.8	54710.5
86	M	3rd	Moderna	6007.18	1297.02	594634	22.201	17.5948	19.1496	23341.5	21777	1882.75	2596.5	31644.5	15081.5	27105.8	3020.25	9959.25	23423.5	93322.8	311671	1922.25	16585.5	171880	116458	223217	2914.75	136310	191666	39357.8	76058.5	2815	9865.75	63098.5	46803.5	60824.2	5692	29166.8	87705	55606.5	88833	48291.5	34829.2	28833.5	20893.8	48119.2	27894	45766.8	34869
87	CB	3rd	Moderna	2222.03	354.207	298505	12.0982	6.76923	6.4977	9428.5	13866.8	2008.25	3858.75	16100.8	5330.25	16961.5	5338.25	5211	10543.8	29979.8	111036	2081.75	2530.25	51931.5	37825.5	102058	2627.5	31304	64437.5	2602.5	2833.5	1994.5	2577.75	2165	2364	2267.5	2495.25	1974.25	3160.5	2690.5	2409	2183.5	2329	2316.75	2163.5	2169.5	2576.5	2326.25	3219
87	M	3rd	Moderna	1222.17	275.791	324685	8.753	3.63205	3.58652	8300.5	15519.5	2002	3146.5	14755.8	4586.5	19191	3695.5	6148.75	8942.75	29561.2	160523	1985	2549	81574	46071	119997	2541.75	39878.2	78398.5	102739	118826	6750.75	51943.5	99758.2	67297.2	155933	11406	45043	111410	27407.8	33127.5	34913.2	7926.5	11852	10399	17462.5	7146.5	30753	8449.5
88	CB	3rd	Pfizer	846.71	230.444	9628.18	4.61404	1.01805	1.89865	2909.75	2368	2162.5	2668	2560.25	2488	2176.75	2533.75	3908.75	3094.25	3173	9233.5	2169.75	2222.5	4985.5	4190	7992.25	2365.25	3725	5678.5	2381.25	2242.25	1911	2281.5	2199.75	2160	2186	2560.75	1944.75	2865	3095.5	3472	2056.25	2214.25	2306.75	2380.5	2618.75	2645.5	2703.75	3200
88	M	3rd	Pfizer	599.727	101.361	21587	5.02717	1.2751	1.45726	3527.25	2743	2093	2693	2535.75	2647	2627.75	2613.5	5597.75	3463	6438.75	28359.5	2281	2361.25	14495.2	10302.2	21359	2434.75	6996.75	15330.5	29221.8	32041.5	3183	7254.25	19889.2	13744.2	32951.2	17272	15788.5	22230.5	81992	172056	55058	13272.5	26298.5	8142.75	54394.8	28751	181237	62003
89	CB	3rd	Pfizer	1414.52	199.518	183084	13.5433	8.44986	8.69651	3198	6508	2221	2309.5	9922.5	2902.75	8647.5	3354	2329.5	6202.25	12343	38621	2000.5	2320.75	23063.5	15239	33996	2436.5	8371.5	25202	2465	2038.5	1964.25	2337	2059.5	2154.75	2242.75	2640	1943.5	2827.75	3623.5	2783.5	2277	2325.75	2232.75	2250.5	2307.75	2817	2811.25	3213
89	M	3rd	Pfizer	3719	299.169	427624	21.8392	14.938	15.2012	10558.2	15223	2260	2336.5	21326.5	6671.25	20228.8	3334.5	2709	17516.8	73427	215908	1857.5	2310.25	133564	99216.5	198630	2734.5	40074	169260	39533.2	90757.5	5551.75	4025	76765	40174	88963	10459	19378	87406	45456.5	281694	66790	7435.75	132251	74458	122766	5796	49167	134458
90	CB	3rd	Pfizer	1613.28	96.4671	154084	2.77979	0.540016	1.11978	3465.25	4773	2218.25	2482	6511	2947.5	5414.5	3001.5	2671.5	4613.5	10422	27903.2	2097.75	2453.75	15519.5	20065.2	36767	2453	4932.5	17748.5	2666.25	2133.25	1883	2372.5	2119.25	2071	2183.75	2516	2029.5	2957.75	2545.25	2452.5	2052	2206	1959	2117.25	2101	2425	2543.25	3140
90	M	3rd	Pfizer	1597.28	269.596	280986	6.40696	2.31726	2.78465	3844	6432.5	2160.75	2508	10393.8	3339.25	8499	2680.5	2893	5950.25	34099.5	124526	2063.5	2301.25	60933	66917	138826	2691.5	15910.5	64748.5	10377	36131.8	8088.75	3224	26910.2	16760.8	46879.5	4627	16162.2	30143.8	47377.2	171063	62254.5	17898	66307.8	31784.8	160395	13063	58698	79502.8
91	CB	3rd	Pfizer	851.451	129.577	11770.9	4.0601	1.00594	0.607792	3062.5	2322.5	2036	4547.5	2565.75	2334.75	2268.25	2992.25	2654	3378.5	2501.75	2534.25	2004.5	2619.5	1994.75	2201	2840.5	2681.5	2444.5	3264.5	2488.5	2187.5	1862.75	2224	2130.5	2281.5	2101.75	2490.25	1864.5	2657	2944	2952.5	2203.5	2253.5	2482	2006.25	2654.25	2565	2486.5	3212
91	M	3rd	Pfizer	530.046	61.2158	10829.6	3.80833	0.862965	0.78381	3054.5	2286.5	2269.5	4501.25	2559	2395.25	2351.5	3099.5	3017.5	3284	2904.5	2337	2060	2579.25	2127.75	2241.25	2701	3007.5	2217	3053.25	3464.5	3893.25	2888.5	6391.5	2268.75	2251.25	2168.25	8361.25	7849.5	3367.75	17263.8	49490.8	65414	6621	3799	3257.5	4316.25	10688.8	23659.5	4810
92	M	1st	Pfizer	1401.8	321.106	189747	13.0001	6.69207	7.06164	3470.75	11867	2083.75	2869.5	10507.5	3760.5	15079.2	3654	5929.75	8922	8243.75	16331.5	2723.25	2336.5	8978	11062.8	18683.5	35323.2	5358	11479	35043	104468	8483.5	36350	71182.5	57445.2	147412	104452	55743.8	80269.2	76423	78581	39477.5	13896.5	19933.5	10457	50433.5	10801.8	62923	20494.5
93	CB	2nd	Moderna	8495.02	3675.1	283545	26.0975	23.3617	24.1012	29290.2	21060.8	1990.25	2467	21515.2	15135.5	22507.8	2563	6027.25	21305.5	6033.5	107658	1984.5	2214.5	64011.5	26161	68028.5	2779	65618.8	68874.5	2543.5	2089.5	1918	2361.25	1962.5	2009	2357	2579	1969.25	3235	2444.25	2095.5	1806.75	2238.75	2124.25	2023.25	2001	2255.5	2261.75	2855
93	M	2nd	Moderna	4324.92	2194.38	599307	17.0515	13.6531	13.6392	26542.2	16624	1983.75	2689.5	14864.5	12514.2	22541.5	2751.5	6589	17612.2	10462.2	194014	2146.5	2337.5	112253	44593.5	117638	3496.5	192266	113529	44408.5	51678.2	6401.75	93484.5	38218	25480.2	59611	57149.5	109990	43780	94972.5	128291	77201	7799.75	107822	86076.5	146741	6536	34848.2	151367
94	M	2nd	Moderna	1585.33	210.688	343896	11.686	6.28274	6.56285	6173.75	13425.2	2066.75	2410	11736	3828.5	14271	2897	3767.75	7322.25	22211.5	100695	2260.75	2196.5	52901.8	30255	95017.5	2547.75	18502.8	52512.8	10490.2	9877.5	2405	2953.75	6651	5790	10352	6054.5	3948.5	8321.25	33493	33350	17752	6684	12611.2	10825	28320.2	4925.25	15324	17462.8
94	CB	2nd	Moderna	1925.46	298.532	403019	11.9665	4.97206	5.12019	6923.5	11174.2	2043	2480	12887.2	3987.5	14261.5	2962	4428.5	8932.75	22099.5	77909.5	2047.25	2399.75	47883	28848.5	78823.5	2563.25	15040.5	46362.5	2501.75	2196.75	1918.5	2237.75	2075	2013.25	1995	2488	1933.75	2996	2969	2906.5	2104	2422.25	2500	2320.75	2707	2830	2798.25	3490
94	M	2nd	Moderna	1141.4	119.088	260077	11.9077	4.7223	9.67384	3607	5652	1874	2422.75	6636.5	3074.5	7078.5	2960	3476.75	4973.5	9223.5	35535.8	2016.5	2466.75	19110.2	13410	35802	2608.5	11076.5	18888	8244	6924.5	2371.5	2964.5	4456.25	4095	8416.5	5628.5	3220.25	6007	24592	19451.5	13218.8	5616.25	5526.5	4849.5	10192.2	4571	12044.5	7546.25
95	M	1st	Pfizer	1771.04	249.618	371658	15.8674	8.45084	8.42724	4319.5	12424.8	2232	2992.5	9925	3964	13394.5	2946.5	2782.75	9413.75	13261.2	68040.8	1979.5	3047.25	39555.5	23572.8	56370.5	2453.25	13924.5	44619	12544	29095.2	4242.5	35634	9659	7687	14842.8	17360	11454.8	9509.5	41186.8	21787.2	108272	4284.5	5991	5997.75	8121.5	9914	28248.8	6817
96	CB	2nd	Pfizer	2959.83	775.342	251362	21.2421	13.7288	13.9759	8587	25323	2126	3963.5	47576.2	11641.2	22883.5	8859.25	3291	32555.5	20620.8	109836	5143.5	2570.75	60918.5	42854.5	71549.5	2645.5	23363.8	76436.8	2582.75	2612.75	2040.25	2364.75	2274.5	2039.25	2451.5	2660.75	1914.75	2881	2922	2700	2700.75	2469.75	2413.5	2582.75	2526.25	3003.75	3645.25	3182.25
96	M	2nd	Pfizer	1385.25	203.274	397374	13.7653	7.78512	8.2374	4082	9870	2011.75	2673.5	18212.5	4057.25	24355	4691.25	2275.5	13751.2	10831.2	55644.8	3595.5	2430	27039.2	20154.8	41455.5	2459.75	11499.2	32891.8	6837.25	27339.5	3193.5	8547.75	47032.5	24574.8	44605	12923	10804	74583.5	90771	624817	163385	71946	9056	8874.25	16207.5	9241.5	93074.2	11639.5
97	M	2nd	Pfizer	850.857	77.9335	267216	9.56345	3.75571	3.41665	3085.5	3436	6120.25	4956.75	3355.5	2596	3027	8707.75	14681.8	3624.25	11813.5	29758.2	5030.25	6595.75	15378.5	9541.25	21094.8	3845.5	26423	19255.5	9567	24175.8	2938	12106.5	23358.2	8881.25	28675.5	10935.5	8094	23229.2	40267	97331	441389	16652.2	54224	15356.8	94265	10353.5	66589.5	82801.5
98	M	2nd	Pfizer	1832.84	248.604	411018	19.5441	12.2465	12.2877	72636.8	6368.5	2153.25	2516.5	7313.75	4864	40101.2	3410	2520.5	5488.5	15484.5	97945.5	2079.5	2325.75	50053.2	34626.5	75472.5	2804.5	27420.8	52041.8	32412.2	13763	3707.25	4053.5	6146.5	4873	10708	24486.8	9121.5	7261.25	46385.2	144528	45255	7489	6691.75	22299.5	37319.5	16106.5	73108.5	6892
99	CB	3rd	Pfizer	663.259	109.113	11805.8	3.62478	1.06639	1.36329	2815.25	2196.5	1948	2968.75	2453.25	2267	2358.5	3071.75	9010.5	3290	2972	2300.5	2099.5	17062.5	2093.5	2114.25	2156.5	2502	2397	3008.5	2601.75	2169.5	1928.5	2398.5	2336.25	2061.5	2371.5	2626.5	2084.25	2788.5	3496.25	3613	2128.5	2423.75	2394.25	2589	2597.5	2995.25	2678.5	3293
99	M	3rd	Pfizer	527.943	120.859	9399.05	4.20923	1.05788	1.3519	2788.5	2459.25	1986.5	2963.5	2505.25	2410.75	2146.25	3219	8659.25	3557.75	2815.5	2432.5	2209.25	24540.2	2246.5	2188.5	2072	2411.25	2491	3099.75	4210.5	4278	2376.5	25609.2	2760	2560.25	3664.5	35837.8	4083	3559.5	11094.2	20474	102759	9359.5	4130	3519.25	9780	5588	24609	6349
100	M	2nd	Pfizer	1441.38	243.175	486166	4.66929	1.34583	0.891179	6714.75	7542	2060	2611.25	9656	4016.5	9454	2697.5	2715.5	6987.75	47266.5	80901	2117.25	3605.5	49318.2	40279	87697.5	2410.75	11213	58077.5	10874.2	29214.2	17210.5	138812	22740	13848	36735.5	11939.8	105432	28242	52988	47808.8	80930.5	8675.75	18972.8	22224	55281	11667.8	79585	26763
100	CB	2nd	Pfizer	1691.04	165.381	268206	8.38274	2.73926	3.16993	4374.75	4329.25	1929	2449.75	4955.5	2921.25	5019.5	2922.5	2758.75	4566.25	24782	31817	2117.75	3190	23431.2	18071.8	36325	2585.25	6500.5	25889.5	2623.5	2056.5	2051	2383	2179	2004.5	2107	2412.75	2141.75	2947	3149.5	3761.75	2339	2332.75	3415.5	2659.75	3293.5	2829.25	3246	4487.75
100	M	2nd	Pfizer	805.485	123.368	130256	6.95036	2.76488	2.55591	3135	3210	2136.25	2470.75	3615.25	2622.25	3017.25	2727.25	2441.5	3524.25	11090.5	17449.5	1953.5	3124	11892.2	8644	16552.5	2488.5	5214.25	12186.2	8701.25	13733.5	14137	102175	9617.5	7610.25	16331.2	10037	56473	11031.2	24157	25396	45208.5	6138.75	7783.75	7795	13285	9266.5	58895.5	9124
101	M	1st	Pfizer	4007.29	1089.6	395156	12.4567	4.61673	4.39419	14919	22277.2	2111.75	3140.5	24549.2	9477.25	25971.5	4362	3193.5	20419.8	62759.2	221499	2105.5	13633.5	112712	76908.5	170024	2753	43330.5	139718	7458.75	18419.2	2521.5	3341.25	13138.8	8537.25	13729.8	11032.2	9426	15573.5	54217.2	165791	134360	11078.2	22436.5	25684.5	89417.5	14967.5	80454.5	38032.8
102	CB	3rd	Pfizer	1002.81	265.218	78088.1	12.6999	7.16427	7.68848	3060.25	4255.75	2109	2410.75	5217	2898	3580.5	3204.75	3700.75	4033	10519.2	13025.5	2081.75	2385.25	10394	8648	20098.5	2632.75	5860.5	13062.2	2444.25	2130	1806.75	2305.25	2234.5	1882	2270.5	2485	1733.25	2963.75	2937	2785	2378.75	2367.25	2252.75	2646.25	2315.75	2653.25	2453	3138.5
102	M	3rd	Pfizer	1287.88	180.448	314862	15.1242	10.0172	10.6199	6496.5	13359.5	2088.5	2510.25	15019.5	4546.25	13819.2	3244.5	7163.5	12531.8	57081	81009.8	2015.75	2657	53881	42167	103030	2465.25	12381.8	65807.5	39725.5	69726	30636.5	91688.8	64142.5	29060.5	90864.2	24071	35278	77977	101254	75102.8	21451.2	11297.8	52814.5	66376.8	75331.2	9515.5	39758.5	62483
103	CB	3rd	Pfizer	2815.04	620.165	374968	22.3884	16.762	17.714	33712.5	35007.2	2898.5	3436	35581	16614.5	51917.5	2823	2974	30845.8	56921.5	88088	2213.25	3179.5	77754	64810.8	115092	9227.25	13774.2	81983	2406.5	2470.75	1981.25	2235.75	2018.25	2025.25	2279	2682.5	1937	2956.75	2680.5	3526.25	2532.25	2241	2638.75	2700.5	2501	2810.25	3237.5	3453.75
103	M	3rd	Pfizer	4163.13	1133.04	442351	18.0213	14.3619	14.4612	60074.5	84707.5	3229	2825.5	87447.5	36713.5	102726	2415.5	4105.5	83621	67777	94519	2318.25	3471	84039.2	70825	118313	6627	16623.2	98328.2	61439.8	99908.2	4666.25	13039	76200.8	56329.5	87299.8	319178	27658.5	83698.5	184789	186105	83364.5	41882.5	158648	98685.5	283267	9977	56680.2	260953
104	CB	2nd	Pfizer	2662.74	456.682	314897	16.0159	9.13125	9.53681	12834.8	12195.5	2154	5872.5	13216	5430	14116	2808.5	5444	9480.5	77478.8	211414	2134.25	4369	121940	86041	167702	3361.25	51557.5	117807	2398.25	2272	1978.75	2143.75	2036	2132	2275.5	2279	2001	2890.25	2894	2628.75	2170.5	2239.75	2075.25	2245.5	2145.5	2526	2530.75	3066
105	CB	2nd	Moderna	1987.81	164.612	438868	5.17792	1.17293	1.1878	18110.5	24588	2086.5	3434.5	19478	7623.5	23618.8	5235	2920	15572	15597.2	54572.2	2105.5	2404.5	81086.2	93741	234486	2740.25	11835.8	262422	2656	2204.75	1922.75	2327.5	2161.5	2213.5	2163	2611	1953.5	2922.25	2642.25	2565.5	2274.75	2357.25	2237.25	2133	2298	2670.75	2929.25	3053.25
105	M	2nd	Moderna	1518.66	56.31	351225	7.65006	3.58695	3.94918	9301	8126.25	2274.25	2913.5	7360	3758.25	16973.2	3965	2641.75	5946.75	9115	50453.5	2164	2431	70382.5	126708	330328	2941.5	10850	274209	21957	31405.8	5002.25	6103.75	21388.2	18404	43686	51006.2	38826.5	26214.8	67599.5	119670	97087.5	60827.5	17399	7105.5	28830	14702	85030.2	18877
106	CB	2nd	Moderna	3140.58	1303.51	309550	13.7743	8.32309	8.48414	10575.2	17238.2	157202	2520.25	29028	14141.5	18961.5	2935.75	4100.25	27410.5	70736.8	322606	1973.75	2417.5	274741	165549	188304	2423	135075	254346	2429.5	2214.75	1893.75	2284	2256.5	2250.5	2119.5	2258.5	2139.75	3110	2451.5	2295.5	2139.5	2238	2115.5	2218	2195.25	2469	2443.25	2955.5
106	M	2nd	Moderna	2721.64	627.535	369288	14.4921	7.50763	7.66903	26755	29376	221240	2701.5	33255.2	19452.2	41790.5	2803	3292.5	31028	95589.8	350995	2287.25	2534.5	211830	148096	232235	2636.75	88526	225287	10579.5	79387.2	11345.2	4432	96102.8	32193.8	70486.2	18622	37497.2	101228	15552	50439.5	95020.8	24450.8	34336	19890	42230.5	9324	42515	42766.5
107	CB	3rd	JnJ	543.735	126.647	12007.4	4.35296	1.13654	1.51257	2879.75	2572.5	2204.5	3576	2538	2399	2307	2960.25	3166	3419.75	2799	2421.25	1958	2200.25	2242.25	2182.5	2281	2484	2565.5	2643.5	2591	2265.5	1872	2347.5	2128.25	2281	2104.25	2597.25	1847.25	2996.5	3331.5	2868.25	2182	2225	2418	2423.5	2562	2582	2429.25	3303.5
107	M	3rd	JnJ	500.929	121.302	11042.9	3.50501	1.23715	1.87088	2931	2304	2169	3058.75	2690.75	2377.25	2227	2630.25	4269.75	3490.25	3225.75	8929	2049.5	2247	5067	3877.5	8682	2495	2720.75	6376.5	13406.8	9239.5	2466.5	19705.5	7610.25	14601.2	25275.5	14557	3960.75	15741.8	73454	11335	7361	6514.5	5457.25	4902	9630	5638.5	12768.8	10049.2
108	CB	3rd	JnJ	625.39	124.924	41699	4.80483	0.986689	1.14505	2950.75	2499	2092.25	3512.5	2683	2380	2472	3188.75	5484.5	3483.75	31772.5	73303.5	3027.5	2678.5	39224.5	34196.5	72706	3027	27495.2	42317.5	2343	2269	1814.75	2211.25	2115	2033	2106.25	2401.5	1869.75	2972.25	3017.25	3116.25	2303	2205.75	4725.75	2873.5	2300	2538.25	2853.5	3365.75
108	M	3rd	JnJ	555.649	105.015	45211.2	10.8894	2.05977	1.80295	2923.75	2593.75	2198.5	3370.5	2721	2555.5	2481.25	2915.25	4854.75	3503	24595.2	58042.5	2959.25	2432	39436.5	29814.5	67237	2796.75	26419.2	39621	18269.8	132854	3970	9207.5	129863	70509.2	157835	24451	18733	143966	206806	37319.8	45987.5	6731.75	21916.5	28679.5	96926.5	8784	148486	14075.2
109	M	3rd	Moderna	2266.84	321.805	389429	16.1364	9.85021	10.4449	27748.5	20093.8	2026	2507	26217.2	12678.8	33068.5	2903.5	3056.5	20534.5	42291.8	144660	1943.5	2269	130411	62695.5	123684	2557	22014.5	108608	12555	20033.8	2327	5860.75	14770	9916.75	19979.5	8295.75	5553.75	23164	23586.5	76727	86518	5544	36820	18066.2	42569	6643.5	133372	45940
110	CB	3rd	Pfizer	5207.69	1455.11	275769	12.8811	5.74859	4.20605	18289.2	17913.5	2067.5	5849	23243.2	9652	15411.2	4077.25	9359.5	16141.8	50147.2	114807	2211.75	5291.5	80444	67680.5	113686	3602.5	24293.8	85508.2	2424.25	2292.75	2017.75	2379	2078.25	2164.25	2229	2562.5	2108.75	2795.25	2524.5	2245	2049.75	2245	2049	2027	2041.5	2505	2324.5	3210.5
110	M	3rd	Pfizer	3767.51	686.251	390547	12.9701	5.71052	5.48315	15488.2	16971.2	2131.75	3268.25	18730	7846.5	23372.5	2954	3367	13810.8	46633.8	108843	2017	4043.25	63558.2	67360	120518	3227.25	19120.5	74606.5	32334	35361.5	3075.75	60813.5	18595.5	19410.2	28320	6905.75	18116.2	22613.5	21296.5	33334	60134	21130.5	8329	8427.5	20459	10165.5	48608	11560.5
111	CB	3rd	JnJ	4658.3	764.939	824316	33.9844	27.1149	28.4898	8004.25	13708	2061.5	6377.25	16083	6010.25	12097.2	3251.25	5396	11489	3735	23523.5	2002.5	3549.75	12591.5	8136.75	13717.5	2921.5	32180.5	14200	2646.25	2155	1694.25	2351.5	2118.75	1784.25	2091.25	2577.5	1959	3085	3004.5	3322.5	2689	2407.25	2702.25	2845.5	3008.25	3958	3302	3858.25
111	M	3rd	JnJ	6900.39	1235.89	615926	35.0417	28.4376	30.9179	7244.25	11175.2	2278.5	3438.25	12444.5	6387.5	11263	2522.25	3797.25	10481	5741	33369.5	1985.25	3137.25	18708	12441.8	18989	2694	38177	19991	11803	20236.2	3318.5	96280	16446.5	11322.5	18823.2	11468.5	19822.5	18509	153954	258444	32724.5	17545.8	148416	92643.5	261992	11073.5	57441	171110
112	M	3rd	JnJ	1266.04	100.388	280213	15.8608	9.65858	9.73729	3859.5	3757	2130.5	2908.75	5319	2649.5	3847	3855.5	3711	4649.5	21569.5	96494.8	2094.25	2774.5	58280.2	41932	78539	2736.75	78314.2	65312.8	9278.5	12728.8	3007	21034.5	6076.5	5364	9839	82806.2	8358	11330	38868.8	48722	52059.5	5363.75	10048	10564	18109	7141.5	39840.2	11323.2
112	CB	3rd	JnJ	1430.85	152.143	298400	19.6281	12.3193	13.4812	3647	3610.25	1992.75	2876	4783.75	2767.25	3550	4481.5	2700.75	4915.5	15689.5	68575.8	2166.75	2738	39434.5	27333	49598	2697.5	50077	43406	2408	2144.5	1925.75	2337.25	2136	2045	2077.5	2518	1728.25	2946	3445	3680	2610	2538.75	2692.75	3116.25	2854.5	2788	3864.5	3645.5
112	M	3rd	JnJ	1127.27	147.617	282690	17.0128	10.3567	11.7509	5201	4962.75	2037.75	2912.5	4760.25	2748.5	6684.75	4385.25	4078	7992.5	18118.5	98332.5	2383	2772.5	53010	37190	67523.2	2783.25	66396	57600	7032	11060	3213.75	27013.8	5382.5	3928	7054	114669	11706	7552	41137.8	65810	99666	6327	6745	5835.75	10271	8629.75	56930.2	8139.25
113	CB	2nd	Moderna	2140.9	149.242	437329	19.9188	13.1642	13.8707	9462.25	18737.2	2175.5	2680	32410.8	11133	44827	3071	3267.5	24681.5	12981.2	69002.5	2028	2304.5	26485.5	18886.5	42099.5	2585.25	25386.2	26427.2	5551.5	13562	2960.25	63338	7765.25	5204.25	13460.5	21324.2	14029.5	8983.5	24894.2	22884.8	30852.2	4220	6030.25	6814.25	25452.5	4924	23004.2	7744.75
113	M	2nd	Moderna	2357.2	427.892	422233	16.154	10.9147	11.1472	9552	18328	2168	2807	34567.8	11592.2	42271	2907.25	3880	23320.8	13112	68765.8	1795.75	2258.25	27059.2	19872.5	40175.2	2884.25	23808.5	29207	4985	12445.5	2340	53297.2	7294	4580.25	11665.5	18018.8	12332	8634.25	25578	20729	14924.8	5567.5	6592.5	6374.5	32818	5198	25565.8	9152.25
114	CB	3rd	Moderna	3526.86	603.346	346412	17.8353	12.623	12.799	14623.5	20721.8	2235.25	3327.5	23298.8	11769.8	22168.5	2997.75	6509	20152	38967.8	125156	2065	2143	80337	59519.5	98507	2329.5	28866	82455.5	24117	30126	3592.5	5409.75	26665.2	17308.2	22840.8	15721.8	8589.75	26657.5	18772.2	78615.5	10209.5	8157.5	63469.8	26440	49061	6421.5	20971.5	68080.2
114	M	3rd	Moderna	6807.63	1030.55	365841	22.8676	18.7645	19.7936	17807.5	18628	2330.75	2981.75	23318.8	12326.5	21594.2	2969.5	7138	20486	78476.2	192593	1996.5	2186.5	149944	106784	145905	2548.75	51231.5	139950	48974.5	58309.2	2861.5	4871.5	57113	35618.5	44896.8	13147.5	14361	54659.8	23631	101730	6448.25	5940.25	87285	34905	73485.2	5712	13803	93560
115	CB	3rd	Pfizer	2281.62	293.094	308923	21.3344	14.1825	14.3525	6516.75	7992.5	1883.75	2419	11397.5	4130.25	9218.25	2994.5	4352.75	7805.25	56319.2	145994	2160.75	2407.25	87557.5	63526.5	129622	2439.5	19655	101814	6678.5	7797	2455	3079	5827	4493.5	7157.25	7565.75	4366	6994	8342	10256.2	15458	6196.75	5191.5	4794.5	5814.25	12200	16149.5	6086
115	M	3rd	Pfizer	2427.64	171.149	341333	10.8247	4.08916	4.02819	5396.5	7247.5	2022	2187.5	9328	3439.75	7982.25	2843.5	3171.5	6543	70665.5	213700	2139.75	2204.5	119686	80214	173102	2422.5	30184.8	138848	13536.8	16466.5	3705	3908.75	12147	8070.5	17419.5	16378	8358	14636.5	21659	28609	66720.5	15706.8	10093.2	9503.25	12809.5	31514	50547	11469
116	M	2nd	Pfizer	1292.62	271.815	437131	12.3259	6.44959	6.40505	16287.2	14929.5	2155.5	2828	27120.5	9757.5	35184	2909.75	2579.5	20184.8	35825.8	105078	2076	2382.25	71178	40102.2	96825	2500	26934.2	60123.2	7943.5	11188.5	2259	3425	8807	6695.5	13801.5	4276.5	5377	11231	34558.2	175761	53379.5	34795.2	14720.5	7054.5	26912	51578.5	167886	21805
116	CB	2nd	Pfizer	1545.49	165.473	249870	7.34068	1.72431	1.58235	5241	5617.75	2131	2827	7751.75	3729.25	8101.75	2924.5	2362.75	5671	18238.8	56766.5	1890.25	2521.75	34442.8	19620.5	49232.5	2614.25	21458.2	31706.5	2665.5	2260.5	1915.25	2362.5	2115.75	2005.5	1962.25	2510	1887.75	3274	2969	2698	2179	2369.75	2326	2498.5	2371	2545	2484	3038.5
116	M	2nd	Pfizer	730.638	119.798	254987	6.78376	2.54387	2.70257	4261.75	4316	2044.25	2697.5	6982.5	3513.5	7979	2879	2302.5	4859.25	8583.25	32533	1991.5	2420.5	19509.5	11478	27364	2547.5	16896.2	18666	4178	6719.5	2159	3292.75	5873.5	3407.5	9020.5	3990	4366.25	7592.25	53546.5	212404	43074.5	37483	8331.5	4896.25	13344.2	53252.8	163723	16675
117	M	2nd	Pfizer	2087.42	611.836	593770	17.9956	12.919	13.4273	22163.5	24330.2	2016	4032.75	30657.5	13250.2	35411.2	3941.5	4638.25	20728.2	88368	226916	2084.25	3271	130950	92225.8	183582	2509.75	40603	145675	14717	37751	2953	35350.2	31717.2	13514.8	31100	24738	9184	30557.5	67276.8	75066.8	18289.8	4318	31771	33395.8	128863	4484	31435.2	67434
117	CB	2nd	Pfizer	2657.51	560.667	342095	17.6127	13.6619	13.2062	21596.5	26137.5	2220	5796	30737.8	13399.5	32346.2	4833.5	4113.5	22271	60698.5	169432	2161.25	3091.75	102271	66068.8	137036	2608.75	28441.8	108392	2870.5	2327.25	1892.25	2243.25	2259	2084	2280.5	2653.25	1945	2999	2751.5	2501.75	2301	2404	2214.75	2324.25	2273.5	2853	2681.75	3226.5
117	M	2nd	Pfizer	1834.29	216.519	463061	12.3941	7.62047	8.49993	11684.2	15938.5	1992.5	3763	17663.5	8550.5	26850.5	3630	4102.5	10210.8	49387.8	190994	2479	2820.25	84739.5	58190.2	132733	2346.5	30228	93110.5	11433.2	32948.2	3081.25	45246.5	26417.5	10732.8	33507	23415.5	7764	30503.2	19855.5	16260.5	20847.2	4517.5	6543.75	6481.75	33239.5	4638.5	32906.2	9730.5
118	CB	3rd	Pfizer	2306.52	451.688	276707	13.7694	8.54218	8.35787	11802.8	12936	2254.25	3217	17856.5	7027.5	14804.8	3428	2507	15301	78478	168204	2286.75	2669.25	115440	82252	148786	3284	28339	123396	2595	2155	1759	2203	2165.75	1986.25	2173.25	2458.75	2043	2793.25	2509.5	2306.5	2074.25	2250.5	2204.25	2240.25	2021	2469.5	2097.5	2837.25
118	M	3rd	Pfizer	2507.01	416.148	238012	20.2737	12.5125	12.7516	7879.75	10656.2	1965.5	2997.25	14061	5669	11459.8	3455.5	2569	13213	85198.5	212342	2164.5	2555.75	138664	95530.5	185393	3335	34455.2	148397	15627.8	26387	3138.5	18199.5	26011.2	13760	24995.8	8731.5	13457.5	29438.2	18330.5	46132.2	35378	4599.5	38121.2	16958	40720.5	6548	66402	41685
119	M	2nd	Pfizer	2585.34	420.816	278756	11.6482	6.07803	6.11684	38335.2	14385.2	2037.5	3855.5	16992.8	9834.25	25720.2	8392.25	5089.5	13724.5	84104	160508	2504.75	2890.75	87682	79282.2	141703	2507	27460.5	105138	30730.8	29314.2	4243	28880.5	20775.5	21677	34696.2	27770	15465.2	28427	15815.2	373210	18230	3829.5	370872	51040.8	381442	6225.25	20855	405036
119	CB	2nd	Pfizer	2832.3	268.867	320636	19.1388	13.0125	13.1173	33095.5	20561	2090.75	4147	24981.2	10604.2	39875.2	7344.75	3158.5	15733.8	39144.2	72597.8	2632	2419.25	55326.5	38651	74656.5	2594.75	14029.2	53304	2507.25	2227.25	1940.5	2096.25	2291	2076.25	2019.25	2623.5	1834	3013	2767.25	2339.25	2249	2414.75	2249.75	2477	2314.5	2494.25	2461.75	3106.5
119	M	2nd	Pfizer	2011.93	256.831	272284	14.3778	7.95891	8.4268	29288.5	19226.8	2285	3547	15099	8870	39002.2	8110	4055.5	11276	29188.2	62569.5	2764.5	2726.75	35422	31732.5	59980	2595.75	15971.2	35485.5	15201	17354.5	3917.5	26130.2	11371.8	10916.8	20482.8	24943.5	10381.5	17600.5	15783.5	87683.5	16095.5	4103	75644.5	16248.5	103082	6510.75	18322.5	99337.2
120	M	2nd	Moderna	3719.52	820.763	593028	27.1919	20.712	22.2624	11069	24263.5	3827.75	3630.25	23879	8889.5	25580	3154.75	2736	24874.2	65353.5	194306	10034	3885	98280.5	74458.8	195727	2489.5	23972	170506	28395.2	34275.5	2469.75	5642	32488	23207.2	44132.5	8948	8059	40627.5	444794	204067	44364.5	6857.5	62736.2	392997	490560	11936.5	38543.5	107148
121	M	1st	JnJ	546.91	143.54	13898.2	8.0433	1.96277	2.36746	2988	2485	2137	2573.25	2661.5	2543.75	2373	2872.75	3041	6566.25	5729	8755.5	2016.5	2227	5315.5	5290.5	9643.25	2460.5	2342.25	6671.75	2497.75	2175.5	1814.5	2103	2069	2210.5	1953	2331	1749	3121.5	46383	23272.5	3441.5	3178.75	8703.5	13371	42396.8	3830.5	11879.2	21618.2
122	M	2nd	Moderna	4175.64	671.015	446978	7.99189	2.64726	2.34162	12064.8	15058	2181.5	2884.75	16542.5	8852.75	18656.8	3153.5	13920	14941	142077	403340	2052.25	2607.5	260536	164790	271651	3277.75	147079	213778	20954.8	32802.5	2785.5	4575.5	22928.2	17507.5	32263.5	19588	15267	28506.5	20767.5	33669.8	22184	58937.8	9359	11234.8	12720.8	13503.8	39198.8	11980.5
123	CB	3rd	Pfizer	2100.08	1128.66	306894	19.4	15.4752	15.4572	7178.25	11591.8	2443.75	3500	26600	7043.25	9383.5	2782.5	3012	23301.8	42562	102217	2110.5	2364	55725.8	46056.5	80016.5	2697.5	7862	69063.2	2490.5	2402.75	1839	2165.5	2181.5	1872.5	2070.25	2546.5	1952.75	3011.5	3098.5	3115.75	2462.5	2500.25	2355.5	2291.75	2477.5	3076.5	3323.5	3396.5
123	M	3rd	Pfizer	2130.45	367.229	439588	11.4355	7.14704	7.1339	19568.8	22783	2137.5	2956.5	30909.8	9008	24227.5	2742	2952.25	27775	70325	124389	2060.5	2304	66257	58043.5	132418	2617.75	10342.2	89838	27403.5	25355.5	2824	9596	17085	14537.2	28464	8712.75	10052.8	26142	39157.5	170798	51375	13510.5	86628.5	65419	123644	11395.8	57223.5	146268
124	CB	3rd	Moderna	3024.68	553.93	338507	15.6909	11.6801	11.4715	18723	31148.2	2113.5	2547.75	34273.2	11215	35573.5	3360.5	4375.25	23161.5	63027.5	165136	1765.5	2646.5	87743	77191.5	141574	2610.75	33653.5	114832	2611.5	2110.5	1894.5	2255.5	2118.5	1955.5	2073.5	2607	1918	2880.25	3077.75	2827.5	2243.75	2365.5	2485.5	2599.25	2882.25	2620	2716.5	3495
124	M	3rd	Moderna	2655.7	928.606	550939	20.3243	13.3689	14.9789	23917	38534.5	2043.5	2639	51450.5	17260.5	49906.2	3265.5	7288.5	35083.8	48476.5	151415	2300	2805.25	91122	65275.5	110813	2558.5	27029.2	87856	43672.5	56236.5	13391.2	4281.5	41467	30158.8	51392	4976.25	114544	48142.5	242599	202430	388401	18379	156806	121508	293338	30998.2	231672	189708
125	M	2nd	Moderna	3579.7	1277.47	630196	15.8112	8.83545	9.80852	12846	15823.5	2434	3176.5	21075.5	10150.5	18007.5	4117.5	5383.25	17600.5	182983	404112	2141.75	2946.5	289059	208461	330534	2830	163176	282984	79892.8	170369	7059.5	84803	156360	111682	149246	172009	54720.5	164062	339440	429131	463427	96682	375258	338283	396834	14850.2	284049	423228
126	M	2nd	JnJ	928.681	122.986	233431	9.46321	3.9456	3.49438	3288.5	5828.25	2497.75	2726.5	5331	3069.25	6832.75	4177.75	5300.75	4751	7156.5	22478.2	2039.5	2336.25	12262.2	9722.5	20840.8	2521.25	5927	14794.2	5868.25	10052.8	2301	2424.25	3485	3048.5	6756.75	5073	2929.75	11290	56337.8	53075	180162	11254	8767.5	9354	19054.5	7737	27321	9357
126	CB	2nd	JnJ	988.371	57.4414	129845	8.33104	3.69853	3.89953	3299.25	6601	2382.75	3064.5	4832	2849.5	6392.5	4260.5	4844.5	5102	6911.25	19507.2	1967.5	2397.75	10434.2	8314.25	15658	2562	4629.5	12141	2607.25	2244.25	1854.5	2317.5	2136.5	1945	2058	2320.5	1955	2838.25	2731.25	2904.25	2165.5	2253	2143.5	2334	2344.75	2770.75	2690.5	2982.25
126	M	2nd	JnJ	1116.41	214.494	258300	10.4728	3.95796	3.96581	3091	10436.5	2620	2852	8731.75	2988.75	12670	4180	5331.5	6100	7097.5	20845.2	1874.5	2292	11308	9499.75	18187.5	2338.5	5698.5	12697.2	5236.75	9287.25	2294.25	2734	3146	2674.75	5817.25	5381.5	3099	8336.25	51254.5	60307	96562	15849.5	10524.2	9498.75	20452.8	12273.2	48346.8	10665.5
127	CB	3rd	Pfizer	1864.63	326.455	218638	11.4433	6.5654	6.84387	4611.75	8229.75	1989.25	3135.5	14035	3852.5	8116.25	2865	2839	7643.5	23583.8	256162	2160	3196.25	133451	93272.8	168488	3079.5	168701	130466	2421.25	2310.5	1922.25	2267.75	2151.5	2241	2233.5	2405	1917.5	3188	2671	2568	1979	2305.75	2192	2206.5	2247.75	2368.5	2385	2961
127	M	3rd	Pfizer	2593.07	618.656	346869	21.7594	15.459	16.5133	10530.5	16228.2	2096.75	2868.5	24077.8	7478.25	18120.5	3082.5	4402	14613.2	52561	545112	2238	3014.5	327618	319712	364546	2877.5	735641	323472	44546.8	110452	5702.25	4395.75	101342	65589	97014.5	13455	32623.5	104068	64811.5	30494.5	159369	3301.5	29668.2	36018	47974.5	5289.25	52858.5	35483.5
128	M	3rd	JnJ	502.652	111.145	55800	4.71379	1.22038	1.32407	2974	2620.25	2014	2299.5	2634	2413	2565.5	2874	2107.75	3373.75	9694	27246	1893.5	2196.75	15798.8	11608.2	26460.5	2606.5	3666	20064.2	17809	11784.5	2675.25	4339.25	6636	10216.8	31363	10782.5	4921	115520	158780	106902	51401.8	6409	72136	52053.8	98875	9315.25	71091.2	87865.5
129	CB	3rd	JnJ	1193.48	110.271	20002.9	14.3677	5.10937	5.22579	3243.5	2897.5	2142.75	2926.25	3289.5	2833.5	2755.25	3910.25	5287	3576.5	11767.8	24159	36894.5	3286.25	12581.2	11157	23760.5	3702.25	15700	15277.5	2689	2230	1935	2292.25	2232.25	2187.25	2106	2507	2045.5	2943.5	2991.5	3235	2290.25	2495.5	2497.5	2774.25	2391.5	4318.25	2925.75	3214
129	M	3rd	JnJ	653.185	47.0169	34083.4	7.42027	2.94112	3.31224	3244.5	2718.5	2168.5	2519.5	2949	2509.5	2668.75	2855.75	3364.5	3347	10077.5	22125.8	27072.8	3442.5	11943	9408.25	21796.8	2625.5	12323.2	13820.2	11842.8	9864.5	11408	5708	5794.75	3419	6711.5	12122.2	14099	5402	36578.8	104938	49409.8	93625.5	5485	7563	8622.75	18203.8	50244.5	7017.25
130	CB	2nd	Pfizer	1485.41	246.309	394651	12.1236	6.36776	5.98367	4399.75	6469.5	2187.25	4063.75	9389.25	4473.75	9237.75	3337.25	3966.25	5882	8724.5	24036.8	2119.5	2370	12856.5	11050.5	21101.5	2824	12551	15207.2	7187	42819	4196.5	6463.75	17598.5	10641.5	29667.5	28605	12401.5	20642.2	38574.8	198175	145160	11605.5	46807.2	36342.5	102656	10712	45859.2	59414.5
131	M	2nd	Pfizer	1000	250.814	540435	11.22	6.60752	6.38509	8809	5713.5	2468.25	2667.25	7086.5	3751.75	7382.5	3400.75	4035.75	6031	26984	118705	2043	2384	50461.8	37430.5	69439.5	2609.5	23562.8	60458.2	13143	53683	3428	5549.25	28066.2	12922.2	40527.8	14568.2	19260.2	32664.2	27282.5	54932.2	32561.5	12557	20671.5	11406.8	40853.2	7500	58066	29859
132	CB	2nd	Pfizer	5181.68	2492.77	571977	36.6998	28.6103	29.6653	38576.8	21575	2239	4492	24315	9023	30772	3730.25	6063.5	24311.2	72812.8	241554	2219.5	4564	132861	74306.5	199420	3280.5	63546	121198	2578	2350.25	2049.5	2184	2209.25	2142	2173	2849.5	1974.5	3128.5	4928.25	4159.5	2835	2564.75	3330.75	3121.5	4018	4787.5	3904.25	4543.75
132	M	2nd	Pfizer	1839.79	369.517	202950	19.6044	13.0153	14.2048	8271.5	8010.25	2035.25	3439.5	9805	5292.25	10451.8	2691.75	7573.25	9157.25	52640	206074	2249.5	4615.75	89223.8	71973	155269	3668	43745.2	95176.8	8052	19692	2743.75	9539	13156.2	5903.25	17778	19901.8	6255	16912	18016	59212	60552.2	25361.5	23806.8	12091.5	32001.2	6084.25	23485	28143.5
133	M	1st	Pfizer	1220.85	157.907	404709	11.0791	5.77096	6.27304	3574.5	4559.75	1880.5	2505	5389.25	2941.25	5409.75	3024.25	2371	4389.25	8930.75	16083.8	2046	2445.5	8676	10168.5	16923	2777.75	16567	11553	7399.25	18012.5	3351	10779	12019.8	8525	22195.8	9625.75	12619.2	16518.2	26158.5	21866.5	5156.5	3692.25	15898.5	5346.25	35954.8	4399	15425.5	27776
134	M	2nd	JnJ	711.481	115.378	105666	9.12631	2.72674	2.85738	3059.75	2786.25	2096.5	2666	3675	2619.5	3096	2650.5	4924.75	3676.5	5356	10019	2052	2353.75	8160.25	5443	10502	2597.5	3947	10500	5174.75	6515.75	104757	7142.25	4631.5	5518.75	7580	23222.8	21837	5319.25	39537	69302	41444.5	12102	11077.8	7305.75	29742.5	7161	21809.5	12403.8
135	CB	2nd	JnJ	856.392	141.02	128623	9.66014	3.28054	3.62147	3605.25	2633.75	1866.25	2735.5	2824.5	2418.25	2614	4147	2230	3587.25	12028.8	17346.5	2067.25	3609	9169	7569	19675.2	2557.75	3977	17216	2527	2076.25	2011	2216.25	1933.5	2093.25	2155.5	2419	1795.75	2863.5	2802	2913.5	2263.5	2382.5	2679.5	2878	2458	2688	2687	3519.5
135	M	2nd	JnJ	1068.11	65.2687	145905	13.9632	6.22671	7.19857	4142	3381.25	2011.75	2716.75	4027.5	2588	3682.25	3623.5	2518.5	4496.5	20719.2	46623.8	2439.5	4136.25	21717.5	17689.5	45185	2517	6327.75	31193	40900.5	21507	2386	5153.5	6610.5	11465	22755.2	8297.25	6847.25	12068.8	79285.2	80311	25947.2	99825.2	27696	18047.5	73965.2	23349.5	70132	44017.8
136	CB	3rd	Pfizer	5059.02	1238.4	255456	30.0019	22.7318	23.3402	11258.5	13196.2	2137.75	3021.5	19938.5	8919.5	12874.8	3643.25	4087	16898	153685	314734	2288.25	4881.75	222602	148050	241401	2808	38731.5	237865	2481	2447	2020	2453	2330.5	2131	2168.5	2368	1968.75	3215.25	2601.5	2389.75	2137	2326.75	2245.25	2221.5	2228.5	2653.75	2421.75	2924
136	M	3rd	Pfizer	5534.72	1937.49	346999	31.4895	24.3612	25.8601	20143.2	22271.2	2209.5	2931.5	26504.8	14057.8	27180.8	3613	5516.75	22154.5	300933	549584	2306.25	10441.5	496086	330542	481471	2764.25	92131	466066	66416.2	134814	3881	8590.25	136294	61353	131676	12360.5	24704.5	142878	20108	77231.5	40822.2	129841	22181.2	20177	23423	19089	62652	22538.2
137	M	2nd	Pfizer	3507.64	1240.25	355307	21.692	14.5956	15.3315	21140.8	34896	2151.5	2695.5	41238	14447	55341.5	2912.75	5946.25	30575	101047	347123	2207	3066.5	222568	141440	286316	3424.75	111250	239569	144631	125703	3224.5	5877.75	57298	74735.5	145832	4605.75	18658.5	66302	9841.75	42848	5781	4224	20457	12676	35829.2	3282	9428.75	31982.2
138	CB	3rd	JnJ	1526.65	326.636	42045	12.1516	6.03637	7.00435	3152.75	3261.75	2171.75	2714.75	4369	2587.75	2865.5	7225.5	2376	3512.5	13598.2	37185.5	2241.5	2420.75	17752.5	15883.8	28738.5	3913.25	12371	24743.5	2669.75	2278.25	1999.25	2182.5	2067	2090	2346.5	2380.25	1911.25	2984.25	2728.75	2770	2257.25	2293	2349.25	2040.25	2740.75	6238.75	2963.75	3011
138	M	3rd	JnJ	876.791	121.819	65716.6	9.64582	3.63441	4.18703	3088.25	2708.25	2026	2609.5	2949.25	2458.75	2815	3373.75	2265.75	3864	10969	35439.8	2126	2333.5	17012.2	14963	31583.8	2713	11427	24859.2	15893.5	4415.25	2916.75	3985	3212.5	2965	4167.5	7291.75	5195	4130	71523	83884	241019	46875.5	9334.75	9163	20124.8	10226.5	244038	12730.5
139	CB	3rd	Moderna	3255.24	517.226	439732	17.0438	12.0426	12.2643	15060	19804.8	2187	3224.5	23498.5	10791.5	19050.5	6551.5	2466.25	19470	51992	128954	2021.25	3202.5	79500	54081	85482	2607.25	29928	91750.8	2646.5	2406.5	2030	2330.75	2358.25	2182.5	2192	2369.25	2004.5	3202.5	2655.5	2337	2314.75	2300.25	2135.75	2182.5	2221	2571.5	2484	3012.25
139	M	3rd	Moderna	2856.24	598.643	419667	15.1135	9.28587	9.46813	27851	39941	2274	2866.75	45118.8	23028.5	40944	5252	2677	45324	54733.8	121242	2025	2796.75	65040.5	55258	99469.8	2563.5	25755.8	71904	82175	109550	4096.5	10296.5	75583	59811.5	107765	22338	17078.5	82701.5	28284	45611.5	221352	55732	37191	23054.5	36042.5	10397	152651	39112.2
140	CB	2nd	Moderna	4745.66	624.324	349222	19.3253	13.0206	14.3616	26827.5	46278.5	2083	3022	48980	20865.5	39219.5	3203	4701.5	41409.5	69114.2	296362	1898.75	2436	174767	104386	200342	2559.75	65641	192624	2374	2247.75	1874.75	2242.25	2049.5	2042	2050	2417.5	1890	3196.75	2641.5	2428.5	2473	2205.5	2238.5	2227	2247	2585.75	3272.5	2931.5
140	M	2nd	Moderna	2988.13	367.011	373715	19.6692	13.6511	15.9358	21516.5	49625.5	1949.75	2857	43375	15372.5	60916	3157.25	5434.5	33721.8	55125	281055	2167.25	2333.25	158014	91974.2	215900	2669.5	48813.5	157503	7860.25	15077.8	3223	3145.5	8488.5	5968	11905.2	3558.75	6331.25	10894	29850.5	27859	39813.5	4327.5	20970.2	15467.5	31938.8	4739.5	28562.8	27360
141	CB	3rd	JnJ	931.346	169.753	38503.8	5.15956	1.91483	2.52699	2951	2610	2011.75	3633.5	3227.25	2478.75	2699.5	3113	3469	3593.75	8998.25	18183	2642.5	2517	12323.2	7243.5	16218.5	2177	4384	13153.2	2527	2017	1654	2323	2166	2051.75	2009.5	2205.25	1763.75	2876	2963.25	3139	2184.5	2300.5	2431	2119	2486.25	2876.5	2725.5	3272.25
141	M	3rd	JnJ	563.824	92.4344	11527	4.99892	1.49599	2.28405	2805.25	2138.25	1867	2637.5	2184.75	1979.25	2091	2763.5	2475.75	3268.25	4691.25	7455.5	2173	2438.25	5686.25	4321.5	8725.25	2356.75	2719	6379.5	3809.5	5118.5	2926	11662.5	2326.5	2270.5	3180.5	3296.75	3934	3152.5	63577	74793.5	66418.5	9932.75	5283.5	6897.5	17746.5	88371.8	20752.8	7024
142	CB	3rd	Pfizer	4442.32	1234.71	589318	22.7091	18.7103	19.8825	27426	26157.8	2189.75	5232.75	33430.5	15129	32874.5	3308.5	4355	26174.2	37655	82970.5	2016.75	3627.5	62710.8	41849.2	72453	2584.25	54818.2	64928	2546	2191.25	1885	2425.5	2275	2144.5	2162	2443.75	2052	2986.25	2698.5	2551	2260.5	2277.75	2294	2368.25	2129.75	2703.5	3095	3071.75
142	M	3rd	Pfizer	3481.46	972.922	489643	18.2397	12.3975	12.4933	16589	16599.5	1899.25	3579	21035.5	8952.5	23624.2	2775.75	4171.25	16863.8	41553.5	121890	1901.25	3956	80505.5	53772.2	97524.8	2655.75	69472.5	78957.2	54278.5	53232	4955.5	12759.5	31897.5	24104.5	54368.8	10343	16121.5	40819	49730.2	51891.5	56369	29653.5	31817	26377	65696	12579.5	95864	42883.8
143	M	2nd	Pfizer	2523.91	601.947	358637	23.2111	15.1395	16.031	9304	13462.8	2100.5	2720.5	17349.5	6030.5	13931.5	3383.75	4029.5	12284	100915	185149	2065	2433.75	137312	99527.2	185844	2508.5	50017	145584	16458.5	35543.2	3461.5	9985.75	32243	17837.5	38644.2	6463.25	11926.2	34630.5	21853	335573	134747	4530.5	82514.5	38706	94423	4649.5	46269.2	106194
144	CB	2nd	Pfizer	1604.76	343.318	250646	8.212	3.29237	2.51678	6059	6707	2020.25	2702.75	10837.8	3605.5	9434.75	3344.5	2229.75	6904.5	13733.5	64930.5	1962.25	2605	32967	19323.5	45719	2668.5	12374	32663	2283	2228	1852	2244.5	2113.25	2089	2131.5	2348.75	2107.5	2980.75	2961	2730	2260.5	2140.5	2335.5	2135	2254	2582.75	2561.75	2949.25
145	CB	3rd	Pfizer	1722.91	287.698	294821	16.3252	12.2099	13.1907	7088.75	6966.5	2595.5	2805.5	12431	4708.75	9116.75	5867.75	2849.75	7940.75	51585	138079	1960.5	2297	86324.8	58606.8	116938	2452	25012.8	82565.8	2816.5	2974	2052	3428.5	2540.5	2403	2843	2927	2142.25	3492.75	3406.5	3621.5	3517.75	2624	2872.5	3018.25	2951.25	3131.5	3627	3884.75
145	M	3rd	Pfizer	1900.91	272.986	374683	17.3697	12.0961	13.3031	9240	10854	2333	2681	16112.5	6455.5	13984.8	4975.5	2809.75	10708	53884	176358	2088.75	2400	89069	64586.8	137660	2702	32151.5	99502.5	25961	47186.5	2652.25	49164.8	30401.5	18654.8	46789.5	18140	8982.5	33950	32461.8	56120.2	245011	20118.5	22896.5	14039.5	32623.5	12995.2	83607.5	27646.8
146	M	2nd	JnJ	1979.4	228.99	493278	31.0253	20.7384	21.5129	9199.75	5192.25	2187.25	3429.5	6784.25	4765.5	8178.25	3349	6539.75	6885.25	10347.2	18051	2110.5	2617.75	14716.5	12208.2	17050.2	2669	36517	14073.5	7674	4392.75	2191.25	4397.5	3411.25	5070.5	6766.5	3587	13435	4724.5	99002.5	141152	61506	24082.8	31765.2	24311.5	84941.2	9150	60092.5	47471.2
147	CB	3rd	Pfizer	2781.2	369.268	234808	23.5242	15.5591	16.5143	9785	8614.25	2068.25	2380	14391	6883.75	11666.5	2932	3322.5	11001.5	74490.5	162172	2122	3925.25	91529.5	68312.5	142632	2393.5	8741.25	117118	2565	2363	2001.5	2293.5	2099	2138.5	2056	2488.75	2007.25	3149.5	2514.5	2584.5	2171.75	2191.5	2446.75	2314.75	2262.25	2729.5	2341.25	3156.5
147	M	3rd	Pfizer	2898.96	705.436	343770	22.615	14.7991	16.4463	17886.5	14199.8	2238	2445	18651	7904.25	18763	2807.5	3288.75	12771	86988	171788	2066.5	4311	104386	72940.5	168422	2469	9564.75	142420	30079.5	36293.2	5753	16203.5	34648	24308	54361.5	57078.2	15875	42905	100310	42907	128482	31072.5	32696.5	36013	64734	11890.8	41885.8	53588.8
148	CB	2nd	Pfizer	2572.18	498.007	250659	12.3199	8.55903	9.13876	11079.8	25076.5	2107.5	3582.5	31157.2	8744.25	19739.5	3574.5	2787.25	21350	41577	101350	2047.75	2636.25	67388.5	45281	90313.5	2599.5	13277.5	77888.5	2451	2200.25	2082.25	2387.75	2194.5	2158.5	2164.5	2462.5	1917.75	3046	2659.5	2427.5	2099	2302.75	2246	2259	2378.5	2429.25	2597.75	3024.25
148	M	2nd	Pfizer	2611.74	327.007	309119	10.1805	6.01369	6.5991	5281.5	18556.5	2020	2945.75	16344.5	4760.5	19190.5	3141	2493.25	9954.5	19649.5	54177.8	2063	2403.5	34910.8	26367	48058.5	2666	8339	41315	20292.8	10084.5	3530	12609.8	9693	10888.5	21587.5	15604.5	19108.8	10113.8	20603.5	12829	9799.5	9374.5	8250.25	5818.5	10945.5	3842.5	18026.8	10007
149	CB	2nd	Pfizer	2480.08	176.344	317364	13.9574	8.56813	8.74383	4490.75	8089.5	2098	5011.25	10500.2	3259	8695.25	3174.5	4580	7104.25	12478	33035.8	2155	2259.5	21940.2	18056.8	36039.5	2325	11206	26386.5	2391.75	2229.5	2007	2326	2169.5	1958.25	2066.5	2496	1935.75	2897.75	2691.5	2591	2211.75	2409.25	2438.25	2362.75	2371.75	2763.5	2331.25	3397.75
149	M	2nd	Pfizer	908.062	109.932	199596	9.09314	4.524	5.44645	3573.75	4126.5	2255.75	4412.25	5340	2752.25	4404.5	3261.75	3573	4343.5	6694.5	24492.5	2228.25	2348.5	13087	11333.5	22817.8	2427	8810	14284.2	4222.25	47180.5	3125.75	3772.25	42477.2	16597.8	50646	3429.5	5051.5	57145.5	12544.5	31969	35772	7039.5	11078.8	6138	14471.2	7372.5	12501	14465.8
150	CB	3rd	Pfizer	4131.78	7358.5	289610	35.0908	24.0319	27.8284	15049	39985.5	2140.75	3734.5	50963.2	27306.5	26419.2	17809	43652.5	35700	8793	77429.2	2022	4337.5	57417	70066.2	37721.8	2626	386307	46842.5	2475	2254.5	1967	2293.25	2146.5	1932.25	2294.5	2406.75	1894	2980.5	2852.75	2400	2300	2549	2454	2392	2287.75	2696.25	2553.5	3210.5
150	M	3rd	Pfizer	6538.24	6960.31	267418	60.2588	46.4107	53.8638	18120	55563.5	2448	3076	70147.2	32606.8	37495.8	15021	39714.8	53088.5	11864.2	139432	2163	5134.5	90111.5	97355.8	66578.2	2801.75	475828	83241	8648.75	10047	3160.5	12105.2	9461.75	7492	9014.75	18907.2	11292.5	10014	17576	16511.5	66371	34212	19038.8	20889.2	13288.5	11114.5	87598	14046.8
151	M	2nd	Pfizer	1790.32	204.894	606050	11.0129	5.37209	5.22129	4963	9107.5	2004.5	2504.5	9185	3476.5	10624.2	2764.5	2420.75	11587.8	36210	136428	2617.5	2518.5	78692.5	44395.8	108384	2520	29131.5	76929.8	13321	41385.8	7101.5	13251	22486.5	11779.8	32717.5	9595	16195	25065.5	21953	108037	92526	5983.5	28332	16329.2	71783.5	11366	84026.5	41871
152	CB	2nd	Pfizer	1562.17	152.697	324375	9.19126	4.50776	4.56709	3873.5	3840.25	2162.25	3609.5	5176.5	3243.25	5314.75	2876.25	2942.5	3867	28747	7498.75	2214.75	2412.5	7072.75	5368	11573.8	2657.75	88406.5	10053.5	2559.5	2139.5	1842.75	2161.75	2324	2008.5	2156.5	2280.5	1974.5	2991.5	2985.5	3046.25	2592.25	2361	2433.5	2514	2434.5	2660.25	2954.75	3311.25
152	M	2nd	Pfizer	901.848	132.97	185421	7.08757	2.44981	3.17902	2970.5	3234	2208.75	2988.5	4162	2741.75	4341.5	2888	3023.5	3737.25	31183	6908.5	2393	2272.25	7342.25	5511.5	11592	2837.5	139012	8596.5	6068	17058.2	2234.75	5761	16890.5	8118.5	21877.8	5845.75	8974	18682	17472	35476.8	16309.5	10094.5	3257.5	5798.5	11260.5	4964	28744	5446
153	M	2nd	Moderna	2320.49	212.432	496115	13.6065	8.42791	8.8028	29004.2	49305	2301	3190.25	33771.5	21029	83126.8	5704.75	19416	30758.5	13049	71472.5	2139	2688	40722	22887.5	42536.2	2910.5	83015.2	33310.5	35631.5	56532.5	2926.75	4383.5	34083.2	25757.5	101470	47414.8	23555	35958.5	25476	83194	76368	21057.5	10840.2	7696	31082	8065.5	58964	14073.5
153	M	2nd	Moderna	2098.31	225.682	376382	14.0369	7.85243	9.07126	29860.2	42786.5	2340	3146.5	27270.5	19801.2	72025	5418	16475.5	26802	12099.5	69185.5	2099.5	2630	34004.2	20068.8	41861.5	3100.75	72874.5	31354.5	35027	51992.5	2529.5	4098	32003	23391.5	113410	48183.8	26537	36011	28642.5	65149.5	42665.5	21426.8	11270.5	7726.75	32611.5	9052	57669.8	16277.2
154	CB	2nd	Moderna	2691.67	127.92	229936	11.0885	6.28076	6.41165	17131.5	16150.5	2555.75	2703.75	18938	7331.5	27632.5	6453.25	4673.75	12910.2	12513	29699.8	2882	2513	19164.2	12785	27336.8	3647.75	28585.8	19554.5	2463.25	2397.5	2093.25	2300.75	2323	2098	2275.5	2392.5	1952.5	3015	3766.75	4257.5	3919.75	2446.75	2987.5	3546	2916.75	4209	5117.5	3926.75
154	M	2nd	Moderna	1351.89	74.3559	279225	7.17704	3.4444	3.79215	5306.5	10570	2407	2789	10624.5	4247.25	16135	3918.5	3951.25	6423	7916	23329	2072.5	2560	13341	8626.25	19116.5	3423	30861.8	14459.5	13143.2	34815	2643.5	17743.8	25134.5	11001	40252.2	12139	7591	29179.8	30748.5	74370.2	196875	39733.5	6038.5	6713.75	15352.8	9535.25	175530	7456.5
155	CB	2nd	Pfizer	4044.57	961.078	371768	20.3802	14.304	14.7896	8931.25	11770.8	2055	3202.75	17547.5	6734.75	10415.2	2804.5	16971.8	14352	3128.75	9460.5	1850.75	2419.25	6639.75	4383.75	5756	2488.25	5318.5	6991	2457.25	2118	1950.75	2298.5	2110.5	1953.75	2006.25	2499	2054.5	2965	2474	2566.25	2062.5	2332.75	2236.75	2304.75	2269.75	2617.5	2625.25	2981
155	M	2nd	Pfizer	2140.85	869.958	286634	11.8313	6.40903	5.77953	8894.75	15071.5	2226.75	3232.75	16786.5	5645.25	14129.5	2862.75	15916.2	12427.2	4058.25	15459.2	1958.5	2321.5	8594	5288	9563.5	2578.25	6445.75	9669.5	34702.2	37273.5	3159.25	6894.25	35157	21742.5	43583.8	5181	108962	44633	73194	81246.8	56832	22624.5	28478	9817.5	28686.5	7757.75	124488	27197.8
156	CB	3rd	Pfizer	6169.84	2382.09	287892	30.7172	22.7222	24.6165	14708	19129	2067	3145.75	24541.5	11683.8	14336.5	3090	3129	21124	53245.5	302610	2059.5	3399.25	192754	102934	142559	2780.25	106178	162523	4045.5	5226.25	2440.25	5903.5	4961	4348.5	4465.5	2783.25	3287	5813	6854.5	10280.5	10550.5	4296.25	10259	8112.5	7049.75	4619.75	6635.25	11626.2
156	M	3rd	Pfizer	4680.13	2720.6	324284	33.0618	26.7689	27.1383	19760.8	23683.8	2254	2786.25	31816.8	14763.8	18788	2963.5	3406	25330	76257.5	423008	2146.75	3387.5	281168	160724	210228	2575.5	146848	249180	15328	31707.5	12202.5	46951	29719	20137.2	22124	5952.5	20509	28268.5	48464.2	92150.5	351268	57035.5	91730.5	52778	66627	9565	88077.8	103046
157	M	2nd	Pfizer	1498.66	283.496	160045	11.6115	4.59997	4.72134	3315	3193.25	2029.75	2498.25	3835.5	2901.5	4717.75	2746.5	3033.5	4073.75	12188.5	27255	1907.5	2536	15366.5	11954.5	24103.5	2483.25	6724.5	16151.8	4639.75	10793.5	3693.25	23161.8	6025.25	5450	16263	26885.5	7282	7897.5	10201	40463	23602.5	4767	11475.2	7299.5	14578.2	10103.8	26405.5	12891.8
158	CB	2nd	JnJ	590.314	65.4987	11757.5	6.13457	1.36056	1.91267	3201.5	2415	2277.5	2678.5	2659.75	2550.75	2229.25	4009.75	2418	3364.25	2720	3402	2087	2302.25	2577	2648.25	3152	7870	3238.25	4201	2189.25	2188	1950.75	2205.75	2010.5	1877	2033.25	2592.75	1937	3172	3325	3729.25	2359	2555.5	2685.5	2643	2915.25	3064.5	3191.5	3487.5
158	M	2nd	JnJ	546.739	63.3044	12581.1	4.99991	1.42708	1.4951	3055.75	2332	1909	2576.25	2263.25	2389.75	2232	3897.75	2387	3105	2564.75	3076.75	1999.5	2327	2382.25	2406	2916.5	9596.75	3762.5	4348.5	11828.5	42641.5	5512.25	5535	3484.25	5888	4499.75	47177.2	22754.2	4166	94389.5	138966	307716	122344	6024.5	69869	12302.8	40187.8	197113	18073
159	CB	2nd	Moderna	3205.8	540.245	830747	28.9663	20.9937	22.5831	17158.8	19193.5	2139	3033.25	20251	7688.25	21754.2	4211.25	7373.5	12861.5	32147.5	116916	2058.5	2529	68277.5	42908	86005.2	2577.5	25964.5	65261.5	2484	2260	1872	2336.5	1913.75	1997.25	2038.75	2350.5	1865.5	2927.75	2942.5	3079.75	2303.5	2458.25	2680	2859	2701.75	3187	3387.5	3466
159	M	2nd	Moderna	2069.32	197.279	504742	23.63	15.8076	17.1787	9442	24365	2101.5	3108	19495	8661.5	36446	4430.5	11665.5	22008.5	23091.2	96238.2	2157.5	2459.5	57729	40832.5	72769.5	2678.5	25341	54920.8	9024	21961.5	3252	15123	17007.2	11077	25470.2	7886.25	16637.5	19253.2	75229	266570	208402	83815.8	15023.5	9879	56845.5	15390	111396	18820.5
160	CB	2nd	Moderna	4035.17	764.916	1.01831e+06	166	22.2338	23.2397	33388.5	30600	2102	5757.5	31719	14906.5	32715.8	6500.25	15407	32107.5	86490.8	406240	2079	2830	224863	133020	286543	2572	125021	211354	2491.5	2326.25	1895.5	2144.5	2382.75	2213.25	2233.25	2441	1864.75	3102.25	2585.75	2334.5	2212	2310.25	2245.5	2441.5	2228.25	2805.25	2408.5	3176
160	M	2nd	Moderna	2527.29	270.672	393504	16.1254	10.7773	11.8761	7065.75	11439.5	2141.25	4381	13884	5057	12678	3831.25	10166	11999.8	32202.2	247396	2073	2400.75	97931.2	63358.8	123414	2619.75	61351.5	94886.8	13873.5	57652	5543.5	3480	33492	20999.2	49596.5	18817	19930.2	40827.2	95006	36674	37846	21468	23735.5	15949.5	32721.5	4587	24327.8	29309.2
161	CB	3rd	Moderna	3942.58	376.548	600526	19.9894	12.4234	13.0688	27813.8	18697	2298.5	2518	21125.5	13825.8	49802	13232.8	2716.5	24105	40214.8	66060	2170	2293.25	43072.5	34666.5	66415.2	2794	19644	50140	14613.8	21558.5	2181.5	2109	16532.2	11352.2	19511	4308.25	4498.25	19286.5	3614.25	4895.5	3437	2836.25	3448.75	4048.5	4160.5	3619.75	7059.75	4451
161	M	3rd	Moderna	2691.34	684.793	375678	10.0506	4.89522	4.4699	58462.5	55073	2348.25	2471.5	62395.5	38919.8	93805.5	21065	3014	70670.5	64177.5	121210	2228.5	2432.75	85571	64020.5	106385	2661.25	37805.5	92284.5	45759.5	89678	3101.5	2460	76981	48046.2	68586.2	15972.5	16519.5	83505.8	11522.2	19707	32232.5	23346.8	10757	11519.8	11958.8	8076	31985	13041.2
162	CB	3rd	JnJ	606.427	76.7957	14287	4.79749	0.805754	0.976741	2833	2310	1952.5	3083.5	2464.5	2161.5	2331.25	2640.5	2614	3285.5	3227.25	4149.5	2015.75	2644.5	3917	4788	13569	3058.5	3377.5	8077	2517.25	2324.5	1951	2562.75	2078.25	2139.5	2184.75	2450	1842.5	2999.75	2808.75	2643.5	1984.25	2241.5	2271	2305.75	2332.25	2452.5	2436.5	2889.75
162	M	3rd	JnJ	560.454	54.0587	12920.9	5.61354	1.57518	1.3416	3047	2551.75	2050.25	2821	2327	2367	2298.75	2758.5	3347.5	3295.25	3366	4820.5	2144.75	2746.75	4380	5546	15086	3327.75	4089	8345.5	8608	73043.8	3509.5	68136.5	14527.5	6955.5	11746	62918.8	18855	11379	123135	51737.5	57196	14790.2	5483.75	5978.75	8761	28517.5	68785	13315.5
163	CB	2nd	JnJ	1035.47	122.754	125396	9.40147	2.46555	2.53373	3653.5	2883.75	2274.5	3287.5	3189.75	2744.75	3035.75	2987	7187.5	3771.25	5111.75	12639.5	2204.5	4888.25	7121.5	5680.75	9998.5	3575	3801.25	7999.75	2548.5	2238.75	1893.5	2448	2143.25	2093	1993	2353.25	1899	3132.5	3057	3329.5	2285.75	2252	2453.25	2790	2345.75	2624.5	3117.75	3391
163	M	2nd	JnJ	826.75	114.689	109363	9.16685	3.32563	3.24002	2863	2821	2003	2712.75	2770	2342.5	2447.5	2602	4195.5	3496.5	3958.5	10626.8	2149.25	4684.5	6152.5	4553.5	8305.75	3983.5	3763.25	6370.5	15763.5	15802.5	3114.75	16710	11180	10741.5	19874.2	4319.25	7231.25	11808.8	75130.2	24286.5	95546	5263.5	3427.75	5345.25	6285.5	9458.25	85629.5	4847
164	CB	2nd	JnJ	796.01	118.497	20463.1	8.21676	3.15929	3.9827	2873	2626	1928.25	2494.5	2964.75	2337	2479.25	3095.25	2271.75	3500.5	6378.5	15446.5	2249.5	2229.5	9844.25	7842	14325.5	5150.25	4680.75	11153.5	2591.25	2153.75	2001.75	2187.25	2064.25	1988.25	2071.5	2410	2099	2887.75	3291	3216.5	2292.25	2254.75	2463.5	2459.75	2456.75	2638.5	3719.5	3426.25
164	M	2nd	JnJ	597.229	54.5454	16731.3	6.41757	1.84502	2.55281	2641	2336.25	1854	2233.5	2371.25	2553.25	2340.25	2616.5	2202.75	3497.5	4931.5	12039.5	1955.5	2346	8261.5	6651.5	12137.8	5328.5	5156.5	9395.5	4099.75	3270.5	2421	2650.75	3348.5	3382.25	4363	24781	4798.25	4793.75	110488	115484	345324	52104.5	18309.5	13722	49878.8	13273.8	161495	20442.2
165	CB	2nd	JnJ	898.234	195.083	12376.2	25.2951	16.8466	18.4791	2828	2425.5	2035.5	2299.5	2763.75	2138.25	2531.75	2802	2044.5	3174.5	2714	3566.75	1907	2184.25	3231.25	2411	3256.75	2720.25	2311.5	3800	2544.25	2049.75	1987	2365.75	2225.25	2103.5	2042.5	2406.25	1937.75	3104.25	2627.75	2101.5	2051.75	2265.75	1934.75	2015.5	1998.5	2193.5	1906.5	2745.5
165	M	2nd	JnJ	1742.29	309.552	368463	18.4051	11.6488	13.3015	2916.75	3327.5	2077.25	2571.75	2936.5	2497.75	3289.5	4391	2428.5	4026	4890.75	18399.8	2010.75	2290.75	9029.25	6256.5	10518.8	2374.75	13331.8	8753	9169	333931	4324.25	18243.2	352476	132579	445225	188098	42016.8	413607	208003	43662	190490	17587	8134.75	17889	48019.5	19162	39159	12419.8
166	CB	2nd	JnJ	1490.14	191.874	296592	12.6304	4.66034	4.74899	4026.75	3405.25	2007	5895.75	4907.75	2908.75	4348.5	3033.75	3145.25	4277.5	9295.25	27022.5	2042.5	3032	14168	11401.5	20770.2	2388	7123	16208	2366.5	2152.25	1858	2258	2127.25	2172.5	1973.25	2287	1846.5	2860.75	2594	2548	2170	2252.5	2172	2318.75	2378	2416	2320.25	3013.5
166	M	2nd	JnJ	1185.85	105.478	202294	11.5674	4.83078	5.15727	2997.25	2578	2060.25	3246.75	3136.75	2466	2599.5	2486	2686.5	3635.25	5706.75	18062.5	2069.75	2554	9808.25	7441.25	13551.8	2295.75	5848.75	10404.2	5398.25	5763.5	2482.5	9943.75	3276.25	3642	6123.75	6172.5	5081.5	4495.5	49841	26388	16964.8	4167.75	4960	10216	26893.5	5162.5	18120.5	6254.25
			166
[truncated: 40 more columns]
