# Supplementary material for: Maternal immune response and placental antibody transfer after COVID-19 vaccination across trimester and platforms
Source: Nat Commun. 2022 Jun 28;13:3571. doi: 10.1038/s41467-022-31169-8 (PMC9239994; doi:10.1038/s41467-022-31169-8)
Supplement: Supplementary file 4 — Dataset 2 [file 41467_2022_31169_MOESM4_ESM.xlsx]

## Sheet: Dyads ELISA Source File 2
ID	Sample.TYPE	IgG_Spike_OD
2	M	2.09693
2	CB	2.60473
3	CB	2.37918
3	M	1.35973
4	CB	3.03498
4	M	3.05869
4	M	1.92448
5	M	1.34648
5	CB	1.97798
5	M	2.08723
6	M	2.31918
6	CB	2.31243
7	M	1.32193
7	M	0.560832
7	CB	2.20813
8	M	1.08813
8	M	2.20884
8	CB	1.91623
9	M	2.53084
9	CB	1.74273
9	M	1.09893
10	CB	2.79678
10	M	2.53078
11	M	2.48548
11	M	2.39988
11	CB	2.42418
12	M	2.52678
13	M	2.04703
14	CB	2.33098
14	M	1.58993
15	M	2.20248
15	CB	2.37158
16	M	1.68103
17	M	2.10243
18	M	1.15733
18	CB	1.46133
19	M	2.44228
20	M	2.07683
21	M	1.17758
21	CB	2.08768
22	M	1.23093
22	CB	1.75203
22	M	1.66399
23	M	2.31263
23	CB	2.80848
23	M	2.38203
24	M	2.48933
25	M	2.36573
26	M	2.47853
27	M	2.46423
28	M	0.111082
28	CB	0.174132
29	M	2.24363
29	CB	2.29458
30	M	2.28738
30	CB	2.19953
31	M	1.56233
31	CB	2.10183
32	CB	2.61933
32	M	2.34018
33	M	1.71208
33	M	0.903383
33	CB	1.71548
34	M	2.79518
34	CB	3.11813
35	M	0.479882
35	CB	2.30248
36	M	2.80638
36	CB	2.91193
37	M	1.38358
37	CB	1.03078
38	CB	2.20633
38	M	1.43308
39	CB	2.54163
39	M	2.20868
40	M	0.530632
41	CB	0.441732
41	M	1.70383
42	M	1.57443
42	CB	2.28038
43	CB	2.94403
43	M	2.87273
44	M	1.63693
44	CB	2.29738
45	M	1.96758
45	CB	2.27173
46	CB	2.35458
46	M	1.90148
47	M	1.15333
48	CB	0.356232
48	M	0.395082
49	M	2.10913
49	CB	2.59713
50	M	2.71618
50	CB	2.77148
51	M	1.62893
52	CB	2.53448
52	M	2.28743
53	M	2.06298
53	CB	2.46748
54	M	0.0866825
55	CB	2.63968
55	M	2.44358
56	CB	2.68113
56	M	2.51818
57	M	1.42408
57	CB	2.29518
58	CB	1.83888
58	M	1.00323
59	M	0.604482
60	CB	2.39343
60	M	2.44903
61	M	1.53053
61	CB	2.21428
62	M	2.06568
62	CB	2.22518
63	CB	2.28848
63	M	2.22283
64	M	1.69888
64	CB	1.79698
65	M	2.19903
65	CB	2.23033
66	M	0.195482
66	CB	0.171182
67	M	0.00398247
67	CB	0.168132
68	M	1.05853
68	CB	1.22533
69	M	3.06454
69	CB	2.46272
69	M	2.30872
70	CB	1.16873
70	M	0.645332
71	CB	1.82633
71	M	0.705182
72	M	1.90568
72	CB	2.38978
73	M	2.51558
73	CB	2.89183
74	CB	0.721382
74	M	2.29798
75	M	1.46579
76	M	1.31214
76	CB	2.30839
77	M	2.52333
78	M	2.45899
78	CB	2.39789
78	M	2.11919
79	M	3.00699
79	CB	2.95099
80	M	2.38689
80	CB	2.43264
81	M	1.36343
81	CB	1.56698
81	M	1.14054
82	M	2.44209
82	CB	2.33294
82	M	1.68949
83	M	0.310893
84	M	2.10454
84	CB	0.49452
84	M	0.0718198
85	M	2.25804
85	CB	1.33312
85	M	0.91592
86	M	3.21119
87	CB	2.15279
87	M	1.75239
88	CB	0
88	M	0.201843
89	CB	0.787993
89	M	2.23134
90	CB	0.867793
90	M	1.34224
91	M	0
91	CB	0
92	M	1.20769
93	CB	2.55159
93	M	2.94934
94	M	1.01054
94	CB	1.81314
94	M	1.50774
95	M	1.31244
96	M	1.64149
96	CB	2.34494
97	M	1.16804
98	M	1.64924
99	CB	0
99	M	0
100	M	1.46479
100	M	0.730843
100	CB	1.58124
101	M	2.35239
101	CB	1.12312
101	M	0.52107
102	M	1.22169
102	CB	0.438793
103	M	2.32669
103	CB	2.29209
104	CB	2.04154
105	M	1.08299
105	CB	1.88564
106	CB	2.54724
106	M	2.47689
107	M	0.012143
107	CB	0
108	M	0.064093
108	CB	0.058193
109	M	2.10484
110	M	2.33179
110	CB	2.56554
111	CB	2.76414
111	M	3.13009
112	CB	1.44634
112	M	1.05289
112	M	0.870693
113	M	1.72184
113	CB	1.79584
114	CB	2.28919
114	M	2.42519
115	M	1.84934
115	CB	2.18864
116	M	0.570193
116	CB	1.27284
116	M	1.43889
117	M	2.33304
117	M	1.87134
117	CB	2.38659
118	CB	2.12454
118	M	2.08634
119	CB	2.12819
119	M	1.69944
119	M	2.09504
120	M	2.07684
121	M	0.223243
122	M	2.59159
122	CB	2.34832
122	M	1.50132
123	M	2.42269
123	CB	2.54284
124	M	2.37384
124	CB	2.12149
125	M	2.34089
126	M	1.06504
126	M	0.893143
126	CB	1.08854
127	CB	1.81454
127	M	2.38044
128	M	0.233293
129	M	0.163093
129	CB	0.263543
130	CB	1.32104
131	M	1.99319
132	M	2.00069
132	CB	2.45129
133	M	1.61554
133	CB	1.21337
133	M	1.08352
134	M	0.593143
135	CB	0.587093
135	M	0.589543
136	M	2.87454
136	CB	2.77084
137	M	2.24949
138	CB	0.483893
138	M	0.353943
139	CB	2.52674
139	M	2.33879
140	M	2.12074
140	CB	2.32054
141	M	0
141	CB	0.125093
142	M	2.68499
142	CB	2.42659
143	M	2.24194
144	CB	1.18879
145	M	1.83124
145	CB	1.74214
146	M	1.95319
147	CB	2.43064
147	M	2.48039
148	M	1.67974
148	CB	2.08989
149	M	0.621843
149	CB	1.61909
150	CB	3.05294
150	M	3.03029
151	M	1.53024
152	M	0.736843
152	CB	1.24274
153	M	2.01009
153	M	1.82644
154	CB	1.48239
154	M	1.14894
155	M	2.46069
155	CB	2.83219
156	M	2.84769
156	CB	2.80484
157	M	0.972943
158	CB	0.021193
158	M	0.036293
159	M	1.95444
159	CB	2.19969
160	CB	2.34194
160	M	1.79954
161	CB	2.43884
161	M	2.35894
162	M	0.039793
162	CB	0.151893
163	CB	0.970093
163	M	0.641943
164	CB	0.203993
164	M	0.203793
165	M	1.58214
165	CB	2.06429
166	M	1.14019
166	CB	1.49699
167	M	2.28147
168	M	1.08292
169	CB	1.96617
169	M	1.88432
170	CB	2.34127
170	M	2.32337
170	M	2.33532
171	CB	1.60327
171	M	2.00992
172	CB	1.60547
172	M	1.71697
173	CB	2.32572
173	M	2.28957
174	CB	2.05692
175	M	1.99537
176	CB	0.28072
176	M	0.16932
177	CB	1.09902
177	M	1.09972
178	CB	2.54637
178	M	2.39167
179	CB	2.41922
179	M	1.43542
180	CB	1.02727
180	M	0.77567
181	CB	2.22797
181	M	1.60332
182	CB	0.47337
182	M	0.30117
183	CB	2.64812
183	M	2.64792
184	CB	1.68292
184	M	1.67567
185	CB	2.54642
185	M	2.10852
186	CB	2.10172
186	M	1.62142
187	CB	0.0602698
187	M	0.00856979
188	CB	1.41557
188	M	0.96752
189	CB	0.89247
189	CB	0.89482
189	M	0.45112
190	CB	0.36227
190	M	0.31342
191	CB	1.90917
191	M	1.41252
192	CB	2.77852
192	M	2.79692
193	CB	0.78682
193	CB	0.83127
193	M	0.0615198
194	CB	0.24267
194	M	0.0830698
195	CB	0.47777
195	M	0.33242
196	CB	0.22542
196	M	1.56932
197	CB	2.07407
197	M	1.63412
198	CB	0.84682
198	M	0.44527
199	M	0.42097
200	CB	1.25892
200	M	0.72982
201	M	1.67037
202	M	0.89042
203	CB	1.94772
203	M	1.40112
204	CB	1.52987
204	M	0.95872
205	CB	1.05267
205	M	0.53847
206	CB	1.88547
206	M	1.14467
207	CB	1.57577
207	M	0.98952
208	CB	2.10142
208	M	1.55367
209	M	0.17752
209	CB	0.24347
210	M	1.00122
210	CB	1.78322
211	M	2.02492
211	CB	0
212	M	0.49642
212	CB	1.48572
213	M	1.89867
213	CB	2.27012
214	CB	2.23147
214	M	1.71227
215	M	2.17777
215	CB	2.59467
216	M	2.44472
216	CB	2.21012
217	M	0.73807
217	CB	1.09687
218	CB	1.51122
218	M	0.83587
219	M	0.42762
219	CB	1.07482
