# Supplementary material for: Maternal immune response and placental antibody transfer after COVID-19 vaccination across trimester and platforms
Source: Nat Commun. 2022 Jun 28;13:3571. doi: 10.1038/s41467-022-31169-8 (PMC9239994; doi:10.1038/s41467-022-31169-8)
Supplement: Supplementary file 6 — Source Data [file 41467_2022_31169_MOESM6_ESM.zip]

Archive with 7 entries (4 files):
- Data Source Files/
- Data Source Files/Systems Serology data source File 1_clean IDs.xlsx
- __MACOSX/
- __MACOSX/Data Source Files/
- __MACOSX/Data Source Files/._Systems Serology data source File 1_clean IDs.xlsx
- Data Source Files/Dyads ELISA Source File 2_clean IDs.xlsx
- __MACOSX/Data Source Files/._Dyads ELISA Source File 2_clean IDs.xlsx
